# Supplementary material for: Broad Fungal Compatibility and Seed Size May Facilitate Invasiveness in Two Asian Terrestrial Orchids Spathoglottis plicata and Arundina graminifolia
Source: Ecol Evol. 2026 Jun 10;16(6):e73805. doi: 10.1002/ece3.73805 (PMC13253047; doi:10.1002/ece3.73805)
Supplement: Supplementary file 2 — Table S1: Composition of cultivation media used in this study. All weights are in mg L−1 except of pineapple juice volume which is in mL L−1. Table S2: Fungal strains used in this study. Taxonomic placement, isolate origin and GenBank accession number. Table S3: Summary of statistical analyses of all germination and maximum protocorm diameter tests. Statistical test used, p‐values of statistical test for each experiment separately. KW stands for Kruskal–Wallis test, ANOVA for analysis of variance. [file ECE3-16-e73805-s002.xls]

## Sheet: Tab. S1 media composition
	chemical compound	formula	ammount (mg/l)
			BMfull	BMs	BMaa	BMaa+	BM-	1/4-2	OMA
	Macroelements
	Magnesium sulphate heptahydrate	MgSO₄.7H2O	100	100	100	100	100	93	-
	Potassium phosphate monobasic	KH₂PO₄	300	300	300	300	300	42.5	-
	Calcium chloride	CaCl₂	-	-	-	-	-	83	-
	Ammonium nitrate	NH₄NO₃	-	-	-	-	-	412.5	-
	Potassium nitrate	KNO₃	-	-	-	-	-	475	-
	Microelements
	Boric acid	H₃BO₃	10	10	10	10	10	2.2	-
	Molybdic acid (sodium salt)	Na₂MoO₄	0.213	0.213	0.213	0.213	0.213		-
	Cobalt chloride hexahydrate	CoCl₂.6H₂O	0.025	0.025	0.025	0.025	0.025	0.1154	-
	Copper sulphate pentahydrate	CuSO₄.5H₂O	0.025	0.025	0.025	0.025	0.025	0.01	-
	molybdic acid (sodium salt) dihydrate	Na₂MoO₄.2H₂O	0.5	0.5	0.5	0.5	0.5	0.06	-
	manganese sulphate monohydrate	MnSO₄·H₂O	25	25	25	25	25	4.2	-
	Ferrous sulphate heptahydrate	FeSO₄·7H₂O	27.8	27.8	27.8	27.8	27.8	7	-
	EDTA disodium salt dihydrate	Na₂EDTA·2H₂O	37.3	37.3	37.3	37.3	37.3	11	-
	Zinc sulphate heptahydrate	ZnSO₄·7H₂O	10	10	10	10	10	21.5	-
	Potassium iodide	KI						0.2
	Ammonium sulphate	(NH₄)₂SO₄	-	401.2	-	-	401.2		-
	Vitamins
	Nicotinic acid (free acid)	niacin/B3	5	5	5	5	5	0.125	-
	D-biotin	vitamine B7	0.05	0.05	0.05	0.05	0.05		-
	Folic acid	folic acid	0.5	0.5	0.5	0.5	0.5		-
	Pyridoxine HCl	pyridoxine	0.5	0.5	0.5	0.5	0.5	0.125	-
	Thiamine hydrochloride	thiamine	0.5	0.5	0.5	0.5	0.5	0.125	-
	Organic supplements
	Pangamine	-	-	-	-	-	-	0.45	-
	pineaple juice	-	-	-	-	-	-	20	-
	Agar		7000	7000	7000	7000	7000	7000	10000
	Oat meal		-	-	-	-	-	-	3000
	kinetine							2	-
	inositol							25	-
	activated charcoal							500	-
	Carbon sources
	Sucrose		20000	20000	-	-	-	15000	-
	Glycine		2	-	2	40	-	0.5	-
	L-Glutamine		100	-	100	2000	-		-
	Caseine		500	-	500	10000	-	1000	-
	Supplementary Table 1: Composition of cultivation media used in this study. All weights are in mg·l -1 except of pineapple juice volume which is in ml·l -1 .

## Sheet: Tab. S2 strains origin
	shortcut	full name	Isolate taxonomic affinity	Isolate origin	orchid species	study	GenBank Accession no.
	cer_a36	A36	Ceratobasidiaceae/ Cantharellales	Unknown (“A36”)	unknown	Figura et al. 2021	KY014293
	cer_PL_13A	PSAR_DM13A	Ceratobasidiaceae/ Cantharellales	Poland, Psary	Dactylorhiza majalis	this study	PQ452720
	cer_CZ_14	cerotu14	Ceratobasidiaceae/ Cantharellales	Czechia, Zlatá louka, Železné hory Protected Landscape	Dactylorhiza majalis	this study	MT733820
	cer_PL_om10	KALI-OM10	Ceratobasidiaceae/ Cantharellales	Poland, Kalina lisiniec	Orchis mascula	this study	PQ452719
	cer_PL_pc1	ZASM-PC1	Ceratobasidiaceae/ Cantharellales	Poland, Zagaje smrokowskie	Platanthera chlorantha	this study	PQ452718
	seb_CZ_1	seb1	Serendipitaceae/ Sebacinales	Czechia, Koubovský rybník, southern Bohemia	Dactylorhiza majalis	Figura et al. 2021	MK951654
	seb_CZ_3	seb3	Serendipitaceae/ Sebacinales	Czechia, Šumava, Nad Zavírkou reserve	Neottia ovata	Mennicken et al. 2024	MZ503001
	tul_CZ_1	tul1	Tulasnellaceae/ Cantharellales	France, Gard	Anacamptis pyramidalis	Mennicken et al. 2024	MZ503003
	tul_CZ_11	tul11	Tulasnellaceae/ Cantharellales	Czechia, South Moravia, Zahrady pod Hájem	Neottia ovata	Mennicken et al. 2024	OR990585
	tul_CZ_15	tul15	Tulasnellaceae/ Cantharellales	Czechia, South Moravia, Zahrady pod Hájem	Neottinea ustulata	Mennicken et al. 2024	OR990588
	tul_CZ_5	tul5n	Tulasnellaceae/ Cantharellales	Czechia, Koubovský rybník, southern Bohemia	Dactylorhiza majalis	Figura et al. 2021	MK951650
	tul_CZ_7	tul7n	Tulasnellaceae/ Cantharellales	Czechia, Zlatá louka, Železné hory Protected Land-scape	Dactylorhiza majalis	Figura et al. 2021	MT733821
	tul_R_1111	EulBor1.1.1.1	Tulasnellaceae/ Cantharellales	Réunion, Cilaos, Camp Pitsa	Oeceoclades borbonica	this study	PV646233
	tul_R_2151	EulBor2.1.5.1	Tulasnellaceae/ Cantharellales	Réunion, Cilaos, Camp Pitsa	Oeceoclades borbonica	this study	PV646234
	tul_R_4211	OecMon4.2.1.1	Tulasnellaceae/ Cantharellales	Réunion, Saint-Pierre, Piton Montvert	Oeceoclades maculata	this study	PV646235
	tul_Rf2	Phaius_F2	Tulasnellaceae/ Cantharellales	Réunion, Saint-Philippe, forêt de Mare longue	Phaius tetragonus	this study	PQ456279
	tul_R_OPI	OPI.I.B	Tulasnellaceae/ Cantharellales	Réunion, Saint-Joseph, sentier des 3 sources	Oeceoclades pulchra	this study	PQ456278
	tul_R_OV3	OV3.2G	Tulasnellaceae/ Cantharellales	Réunion, Saint-Joseph, sentier des 3 sources	Oeceoclades versicolor	this study	PQ456277
		Supplementary Table S2. Fungal strains used in this study, including strain name, abbreviation, taxonomic placement, isolate origin, source plant, the study in which the OTU was first used, and GenBank accession number.

## Sheet: Tab. S3 stats
	species	experiment	figure	test	p-value
	Arundina graminifolia	sugars germination	Fig.4A	KW	0.0005021
		sugars max. protocorm diameter	Fig. S4A	ANOVA	<2e-16
		fungi germination	Fig. 2A	KW	1.785e-12
		fungi testa breaking	Fig. S1A	KW	9.639e-11
		fungi max. protocorm diameter	Fig. 3A	ANOVA	<2e-16
	Spathoglottis plicata	sugars germination	Fig. 4B	KW	0.002646
		sugars max. protocorm diameter	Fig. S4B	ANOVA	<2e-16
		fungi germination	Fig. 2B	KW	5.225e-09
		fungi testa breaking	Fig. S1B	KW	1.139e-07
		fungi max. protocorm diameter	Fig. 3B	ANOVA	<2e-16
	Arundina graminifolia	geographic S.America	Fig. 5A	KW	0.001966
		geographic Africa (La Réunion)	Fig. 5B	KW	0.02689
	Supplementary Table 3: Summary of statistical analyses for all germination and maximum protocorm diameter experiments, including the statistical test used and the corresponding p-values for each experiment. KW = Kruskal–Wallis test; ANOVA = analysis of variance.

## Sheet: DATA1_Sugarmaxprotocormdiameter
species_code	dish_id	medium	sowing_batch	photo_id	length_mm
Arugram	4	BMfull	2	2837	8.12367				metdata	Sheet: DATA1_Sugar_maxprotocormdiameter This sheet contains raw protocorm/seedling maximum diameter measurement data. Each row corresponds to one measured individual from a given Petri dish, medium/treatment, sowing batch, and photograph.
Arugram	4	BMfull	2	2837	11.6192				Variable	Definition	Unit / format
Arugram	4	BMfull	2	2837	4.89526				species_code	Abbreviated species code used in the raw data. Arugram = Arundina graminifolia; Spaplic = Spathoglottis plicata.	Text
Arugram	4	BMfull	2	2837	1.68208				dish_id	Identifier of the Petri dish or replicate dish.	Integer
Arugram	4	BMfull	2	2837	1.33329				medium	Culture medium or fungal/isolate treatment used for germination.	Text
Arugram	4	BMfull	2	2837	1.63824				sowing_batch	Sowing batch or experimental round.	Integer
Arugram	4	BMfull	2	2837	1.26726				photo_id	Identifier of the photograph used for scoring or measurement.	Integer/text
Arugram	4	BMfull	2	2837	1.09605				length_mm	Length of the measured seed/protocorm/seedling.	mm
Arugram	4	BMfull	2	2837	1.05737
Arugram	4	BMfull	2	2837	3.36695
Arugram	4	BMfull	2	2837	7.94258
Arugram	4	BMfull	2	2837	8.01947
Arugram	4	BMfull	2	2837	5.05025
Arugram	4	BMfull	2	2837	1.29097
Arugram	4	BMfull	2	2837	1.12186
Arugram	4	BMfull	2	2837	1.19618
Arugram	4	BMfull	2	2837	6.47279
Arugram	4	BMfull	2	2837	3.86952
Arugram	4	BMfull	2	2837	1.74817
Arugram	4	BMfull	2	2837	1.18189
Arugram	4	BMfull	2	2837	4.30739
Arugram	4	BMfull	2	2837	1.00121
Arugram	4	BMfull	2	2837	1.00688
Arugram	4	BMfull	2	2837	2.94691
Arugram	4	BMfull	2	2837	8.19251
Arugram	4	BMfull	2	2837	0.860289
Arugram	4	BMfull	2	2837	1.88071
Arugram	4	BMfull	2	2837	2.85048
Arugram	4	BMfull	2	2837	0.95339
Arugram	4	BMfull	2	2837	1.09605
Arugram	4	BMfull	2	2837	1.20303
Arugram	4	BMfull	2	2837	2.8337
Arugram	4	BMfull	2	2837	0.852338
Arugram	4	BMfull	2	2837	1.31789
Arugram	4	BMfull	2	2837	5.39247
Arugram	4	BMfull	2	2837	2.88226
Arugram	4	BMfull	2	2837	1.09736
Arugram	4	BMfull	2	2837	3.29311
Arugram	4	BMfull	2	2837	1.24607
Arugram	4	BMfull	2	2837	1.80825
Arugram	4	BMfull	2	2837	1.22429
Arugram	4	BMfull	2	2837	9.16535
Arugram	4	BMfull	2	2837	9.31113
Arugram	4	BMfull	2	2837	5.9696
Arugram	4	BMfull	2	2837	1.17225
Arugram	4	BMfull	2	2837	5.96989
Arugram	4	BMfull	2	2837	7.46436
Arugram	4	BMfull	2	2837	8.12798
Arugram	4	BMfull	2	2837	7.39823
Arugram	4	BMfull	2	2837	4.17342
Arugram	4	BMfull	2	2837	3.76285
Arugram	4	BMfull	2	2837	7.95456
Arugram	4	BMfull	2	2837	5.20939
Arugram	4	BMfull	2	2837	3.56408
Arugram	4	BMfull	2	2837	8.27442
Arugram	4	BMfull	2	2837	2.8251
Arugram	4	BMfull	2	2837	2.622
Arugram	4	BMfull	2	2837	0.925943
Arugram	4	BMfull	2	2837	3.65064
Arugram	4	BMfull	2	2837	5.16442
Arugram	4	BMfull	2	2837	7.1181
Arugram	4	BMfull	2	2837	2.88081
Arugram	4	BMfull	2	2837	3.95072
Arugram	4	BMfull	2	2837	1.19406
Arugram	4	BMfull	2	2837	2.81111
Arugram	4	BMfull	2	2837	3.80082
Arugram	4	BMfull	2	2837	1.45113
Arugram	4	BMfull	2	2837	4.29152
Arugram	4	BMfull	2	2837	1.54494
Arugram	4	BMfull	2	2837	2.84881
Arugram	4	BMfull	2	2837	2.61817
Arugram	4	BMfull	2	2837	3.68404
Arugram	4	BMfull	2	2837	4.88633
Arugram	4	BMfull	2	2837	2.98674
Arugram	4	BMfull	2	2837	3.7545
Arugram	4	BMfull	2	2837	3.55425
Arugram	4	BMfull	2	2837	2.47617
Arugram	4	BMfull	2	2837	4.13926
Arugram	4	BMfull	2	2837	4.2082
Arugram	4	BMfull	2	2837	0.89483
Arugram	4	BMfull	2	2837	3.63781
Arugram	4	BMfull	2	2837	7.35386
Arugram	4	BMfull	2	2837	3.52321
Arugram	4	BMfull	2	2837	1.01276
Arugram	4	BMfull	2	2837	4.88131
Arugram	4	BMfull	2	2837	2.86783
Arugram	4	BMfull	2	2837	1.25695
Arugram	4	BMfull	2	2837	1.04849
Arugram	4	BMfull	2	2837	7.1196
Arugram	4	BMfull	2	2837	8.06575
Arugram	4	BMfull	2	2837	5.68206
Arugram	4	BMfull	2	2837	4.1554
Arugram	4	BMfull	2	2837	5.53587
Arugram	4	BMfull	2	2837	7.71824
Arugram	5	BMs	1	2838	0.796872
Arugram	5	BMs	1	2838	1.43668
Arugram	5	BMs	1	2838	0.785612
Arugram	5	BMs	1	2838	1.35841
Arugram	5	BMs	1	2838	1.31451
Arugram	5	BMs	1	2838	0.530304
Arugram	5	BMs	1	2838	2.33001
Arugram	5	BMs	1	2838	1.27764
Arugram	5	BMs	1	2838	0.943463
Arugram	5	BMs	1	2838	2.03207
Arugram	5	BMs	1	2838	4.53678
Arugram	5	BMs	1	2838	2.88954
Arugram	5	BMs	1	2838	4.7315
Arugram	5	BMs	1	2838	4.62931
Arugram	5	BMs	1	2838	1.65971
Arugram	5	BMs	1	2838	1.27112
Arugram	5	BMs	1	2838	1.92073
Arugram	8	BMaa	2	2841	0.607051
Arugram	8	BMaa	2	2841	0.568939
Arugram	8	BMaa	2	2841	0.601647
Arugram	8	BMaa	2	2841	0.548681
Arugram	8	BMaa	2	2841	0.623429
Arugram	8	BMaa	2	2841	0.462698
Arugram	8	BMaa	2	2841	0.622477
Arugram	8	BMaa	2	2841	0.61105
Arugram	8	BMaa	2	2841	0.572201
Arugram	8	BMaa	2	2841	0.528495
Arugram	8	BMaa	2	2841	0.56694
Arugram	8	BMaa	2	2841	0.654328
Arugram	8	BMaa	2	2841	0.522091
Arugram	8	BMaa	2	2841	0.579318
Arugram	8	BMaa	2	2841	0.484622
Arugram	8	BMaa	2	2841	0.669182
Arugram	8	BMaa	2	2841	0.686845
Arugram	8	BMaa	2	2841	0.663136
Arugram	8	BMaa	2	2841	0.618025
Arugram	8	BMaa	2	2841	0.58177
Arugram	8	BMaa	2	2841	0.540349
Arugram	8	BMaa	2	2841	0.565845
Arugram	8	BMaa	2	2841	0.568463
Arugram	8	BMaa	2	2841	0.634522
Arugram	8	BMaa	2	2841	0.557775
Arugram	8	BMaa	2	2841	0.598576
Arugram	8	BMaa	2	2841	0.492763
Arugram	8	BMaa	2	2841	0.66623
Arugram	8	BMaa	2	2841	0.623596
Arugram	8	BMaa	2	2841	0.400305
Arugram	8	BMaa	2	2841	0.647305
Arugram	8	BMaa	2	2841	0.656732
Arugram	8	BMaa	2	2841	0.71415
Arugram	8	BMaa	2	2841	0.448867
Arugram	8	BMaa	2	2841	0.571367
Arugram	8	BMaa	2	2841	0.580794
Arugram	8	BMaa	2	2841	0.616287
Arugram	8	BMaa	2	2841	0.613669
Arugram	8	BMaa	2	2841	0.684536
Arugram	8	BMaa	2	2841	0.495096
Arugram	8	BMaa	2	2841	0.609812
Arugram	8	BMaa	2	2841	0.538874
Arugram	8	BMaa	2	2841	0.507475
Arugram	8	BMaa	2	2841	0.615311
Arugram	8	BMaa	2	2841	0.607051
Arugram	8	BMaa	2	2841	0.58515
Arugram	8	BMaa	2	2841	0.53785
Arugram	8	BMaa	2	2841	0.671729
Arugram	8	BMaa	2	2841	0.621334
Arugram	8	BMaa	2	2841	0.533494
Arugram	8	BMaa	2	2841	0.647567
Arugram	8	BMaa	2	2841	0.568963
Arugram	8	BMaa	2	2841	0.58915
Arugram	8	BMaa	2	2841	0.633974
Arugram	8	BMaa	2	2841	0.643735
Arugram	8	BMaa	2	2841	0.522091
Arugram	8	BMaa	2	2841	0.554847
Arugram	8	BMaa	2	2841	0.612717
Arugram	8	BMaa	2	2841	0.606908
Arugram	8	BMaa	2	2841	0.820582
Arugram	8	BMaa	2	2841	0.430132
Arugram	8	BMaa	2	2841	0.45558
Arugram	8	BMaa	2	2841	0.702961
Arugram	8	BMaa	2	2841	0.586126
Arugram	8	BMaa	2	2841	0.517306
Arugram	8	BMaa	2	2841	0.5981
Arugram	8	BMaa	2	2841	0.682465
Arugram	8	BMaa	2	2841	0.462198
Arugram	8	BMaa	2	2841	0.789254
Arugram	8	BMaa	2	2841	0.514235
Arugram	8	BMaa	2	2841	0.472172
Arugram	8	BMaa	2	2841	0.544015
Arugram	8	BMaa	2	2841	0.694034
Arugram	8	BMaa	2	2841	0.838602
Arugram	8	BMaa	2	2841	0.506094
Arugram	8	BMaa	2	2841	0.739478
Arugram	8	BMaa	2	2841	0.691987
Arugram	8	BMaa	2	2841	0.609693
Arugram	8	BMaa	2	2841	0.479385
Arugram	8	BMaa	2	2841	0.60479
Arugram	8	BMaa	2	2841	0.578818
Arugram	8	BMaa	2	2841	0.596434
Arugram	8	BMaa	2	2841	0.651876
Arugram	8	BMaa	2	2841	0.473053
Arugram	8	BMaa	2	2841	0.53347
Arugram	8	BMaa	2	2841	0.606384
Arugram	8	BMaa	2	2841	0.587198
Arugram	8	BMaa	2	2841	0.532589
Arugram	8	BMaa	2	2841	0.500833
Arugram	8	BMaa	2	2841	0.4761
Arugram	8	BMaa	2	2841	0.527209
Arugram	8	BMaa	2	2841	0.518996
Arugram	8	BMaa	2	2841	0.514021
Arugram	8	BMaa	2	2841	0.561822
Arugram	8	BMaa	2	2841	0.640521
Arugram	8	BMaa	2	2841	0.580413
Arugram	8	BMaa	2	2841	0.512545
Arugram	8	BMaa	2	2841	0.565464
Arugram	8	BMaa	2	2841	0.440154
Arugram	8	BMaa	2	2841	0.695558
Arugram	8	BMaa	2	2841	0.478671
Arugram	8	BMaa	2	2841	0.650638
Arugram	4	BMaa	2	2842	0.531637
Arugram	4	BMaa	2	2842	0.601481
Arugram	4	BMaa	2	2842	0.624048
Arugram	4	BMaa	2	2842	0.598243
Arugram	4	BMaa	2	2842	0.574676
Arugram	4	BMaa	2	2842	0.494858
Arugram	4	BMaa	2	2842	0.915516
Arugram	4	BMaa	2	2842	0.649353
Arugram	4	BMaa	2	2842	0.683417
Arugram	4	BMaa	2	2842	0.577128
Arugram	4	BMaa	2	2842	0.510117
Arugram	4	BMaa	2	2842	0.613931
Arugram	4	BMaa	2	2842	0.582508
Arugram	4	BMaa	2	2842	0.622381
Arugram	4	BMaa	2	2842	0.79423
Arugram	4	BMaa	2	2842	0.649757
Arugram	4	BMaa	2	2842	0.591911
Arugram	4	BMaa	2	2842	0.559917
Arugram	4	BMaa	2	2842	0.651257
Arugram	4	BMaa	2	2842	0.558679
Arugram	4	BMaa	2	2842	0.644877
Arugram	4	BMaa	2	2842	0.585793
Arugram	4	BMaa	2	2842	0.618954
Arugram	4	BMaa	2	2842	0.542063
Arugram	4	BMaa	2	2842	0.593863
Arugram	4	BMaa	2	2842	0.536136
Arugram	4	BMaa	2	2842	0.546658
Arugram	4	BMaa	2	2842	0.557251
Arugram	4	BMaa	2	2842	0.507475
Arugram	4	BMaa	2	2842	0.639735
Arugram	4	BMaa	2	2842	0.543587
Arugram	4	BMaa	2	2842	0.590459
Arugram	4	BMaa	2	2842	0.599767
Arugram	4	BMaa	2	2842	0.560012
Arugram	4	BMaa	2	2842	0.470958
Arugram	4	BMaa	2	2842	0.610527
Arugram	4	BMaa	2	2842	0.613217
Arugram	4	BMaa	2	2842	0.835888
Arugram	4	BMaa	2	2842	0.639735
Arugram	4	BMaa	2	2842	0.705151
Arugram	4	BMaa	2	2842	0.555727
Arugram	4	BMaa	2	2842	0.568892
Arugram	4	BMaa	2	2842	0.550681
Arugram	4	BMaa	2	2842	0.475386
Arugram	4	BMaa	2	2842	0.534851
Arugram	4	BMaa	2	2842	0.540516
Arugram	4	BMaa	2	2842	0.560822
Arugram	10	BMfull	2	2843	3.9308
Arugram	10	BMfull	2	2843	8.19054
Arugram	10	BMfull	2	2843	5.78442
Arugram	10	BMfull	2	2843	3.1455
Arugram	10	BMfull	2	2843	4.41444
Arugram	10	BMfull	2	2843	5.1389
Arugram	10	BMfull	2	2843	4.47522
Arugram	10	BMfull	2	2843	2.77866
Arugram	10	BMfull	2	2843	4.86829
Arugram	10	BMfull	2	2843	7.33432
Arugram	10	BMfull	2	2843	3.19706
Arugram	10	BMfull	2	2843	3.57201
Arugram	10	BMfull	2	2843	2.7993
Arugram	10	BMfull	2	2843	7.07658
Arugram	10	BMfull	2	2843	6.01362
Arugram	10	BMfull	2	2843	5.39828
Arugram	10	BMfull	2	2843	7.53147
Arugram	10	BMfull	2	2843	6.20839
Arugram	10	BMfull	2	2843	10.4862
Arugram	10	BMfull	2	2843	6.88009
Arugram	10	BMfull	2	2843	3.41335
Arugram	10	BMfull	2	2843	6.95241
Arugram	10	BMfull	2	2843	7.15952
Arugram	10	BMfull	2	2843	3.49376
Arugram	10	BMfull	2	2843	4.15928
Arugram	10	BMfull	2	2843	6.28564
Arugram	10	BMfull	2	2843	3.53471
Arugram	10	BMfull	2	2843	3.19089
Arugram	10	BMfull	2	2843	3.18961
Arugram	10	BMfull	2	2843	2.83284
Arugram	10	BMfull	2	2843	2.65188
Arugram	10	BMfull	2	2843	7.98819
Arugram	10	BMfull	2	2843	8.82558
Arugram	10	BMfull	2	2843	2.90823
Arugram	10	BMfull	2	2843	2.5718
Arugram	10	BMfull	2	2843	1.1259
Arugram	10	BMfull	2	2843	1.04661
Arugram	10	BMfull	2	2843	3.71658
Arugram	10	BMfull	2	2843	5.10874
Arugram	10	BMfull	2	2843	6.3925
Arugram	10	BMfull	2	2843	2.57596
Arugram	10	BMfull	2	2843	1.29711
Arugram	10	BMfull	2	2843	1.07965
Arugram	10	BMfull	2	2843	0.980361
Arugram	10	BMfull	2	2843	0.862907
Arugram	10	BMfull	2	2843	3.98343
Arugram	10	BMfull	2	2843	1.43225
Arugram	10	BMfull	2	2843	4.18813
Arugram	10	BMfull	2	2843	2.75521
Arugram	10	BMfull	2	2843	1.59936
Arugram	10	BMfull	2	2843	6.21643
Arugram	10	BMfull	2	2843	5.89254
Arugram	10	BMfull	2	2843	0.700533
Arugram	10	BMfull	2	2843	1.91509
Arugram	10	BMfull	2	2843	4.39121
Arugram	10	BMfull	2	2843	3.68761
Arugram	10	BMfull	2	2843	4.38743
Arugram	10	BMfull	2	2843	0.610169
Arugram	10	BMfull	2	2843	4.38252
Arugram	10	BMfull	2	2843	4.43327
Arugram	10	BMfull	2	2843	1.85879
Arugram	10	BMfull	2	2843	2.88855
Arugram	10	BMfull	2	2843	3.08346
Arugram	10	BMfull	2	2843	2.79137
Arugram	10	BMfull	2	2843	8.42366
Arugram	10	BMfull	2	2843	4.45498
Arugram	10	BMfull	2	2843	3.08132
Arugram	10	BMfull	2	2843	8.24767
Arugram	10	BMfull	2	2843	10.3887
Arugram	10	BMfull	2	2843	7.35943
Arugram	10	BMfull	2	2843	8.43406
Arugram	10	BMfull	2	2843	4.52823
Arugram	10	BMfull	2	2843	0.941725
Arugram	10	BMfull	2	2843	6.42561
Arugram	10	BMfull	2	2843	5.31606
Arugram	10	BMfull	2	2843	6.49612
Arugram	10	BMfull	2	2843	4.51012
Arugram	10	BMfull	2	2843	5.06101
Arugram	10	BMfull	2	2843	2.16154
Arugram	10	BMfull	2	2843	1.04849
Arugram	10	BMfull	2	2843	1.71544
Arugram	10	BMfull	2	2843	6.13395
Arugram	10	BMfull	2	2843	0.788802
Arugram	10	BMfull	2	2843	4.25938
Arugram	10	BMfull	2	2843	4.17918
Arugram	10	BMfull	2	2843	3.44542
Arugram	10	BMfull	2	2843	5.23795
Arugram	10	BMfull	2	2843	6.10465
Arugram	10	BMfull	2	2843	7.99998
Arugram	10	BMfull	2	2843	5.36012
Arugram	10	BMfull	2	2843	1.09736
Arugram	10	BMfull	2	2843	1.29361
Arugram	10	BMfull	2	2843	3.15802
Arugram	10	BMfull	2	2843	3.18356
Arugram	10	BMfull	2	2843	4.23234
Arugram	10	BMfull	2	2843	4.67868
Arugram	10	BMfull	2	2843	3.67973
Arugram	10	BMfull	2	2843	2.16404
Arugram	10	BMfull	2	2843	6.1325
Arugram	10	BMfull	2	2843	4.36605
Arugram	10	BMfull	2	2843	4.18904
Arugram	10	BMfull	2	2843	4.15692
Arugram	10	BMfull	2	2843	9.9378
Arugram	11	BMfull	2	2844	0.881118
Arugram	11	BMfull	2	2844	0.893568
Arugram	11	BMfull	2	2844	5.7406
Arugram	11	BMfull	2	2844	1.35876
Arugram	11	BMfull	2	2844	4.33672
Arugram	11	BMfull	2	2844	5.25419
Arugram	11	BMfull	2	2844	2.70437
Arugram	11	BMfull	2	2844	4.89304
Arugram	11	BMfull	2	2844	1.4283
Arugram	11	BMfull	2	2844	0.947724
Arugram	11	BMfull	2	2844	1.16742
Arugram	11	BMfull	2	2844	5.22479
Arugram	11	BMfull	2	2844	0.451676
Arugram	11	BMfull	2	2844	4.07211
Arugram	11	BMfull	2	2844	1.69684
Arugram	11	BMfull	2	2844	1.1191
Arugram	11	BMfull	2	2844	6.37733
Arugram	11	BMfull	2	2844	5.84648
Arugram	11	BMfull	2	2844	4.80309
Arugram	11	BMfull	2	2844	2.58924
Arugram	11	BMfull	2	2844	6.66992
Arugram	11	BMfull	2	2844	5.28133
Arugram	11	BMfull	2	2844	3.03007
Arugram	11	BMfull	2	2844	1.24607
Arugram	11	BMfull	2	2844	2.00402
Arugram	11	BMfull	2	2844	4.15807
Arugram	11	BMfull	2	2844	5.63107
Arugram	11	BMfull	2	2844	4.58646
Arugram	11	BMfull	2	2844	4.13297
Arugram	11	BMfull	2	2844	1.75388
Arugram	11	BMfull	2	2844	7.3182
Arugram	11	BMfull	2	2844	5.72584
Arugram	11	BMfull	2	2844	7.59379
Arugram	11	BMfull	2	2844	2.00245
Arugram	11	BMfull	2	2844	1.68456
Arugram	11	BMfull	2	2844	2.13264
Arugram	11	BMfull	2	2844	1.18858
Arugram	11	BMfull	2	2844	6.88462
Arugram	11	BMfull	2	2844	6.67247
Arugram	11	BMfull	2	2844	2.19756
Arugram	11	BMfull	2	2844	9.85905
Arugram	11	BMfull	2	2844	6.78637
Arugram	11	BMfull	2	2844	1.93773
Arugram	11	BMfull	2	2844	3.71829
Arugram	11	BMfull	2	2844	3.8361
Arugram	11	BMfull	2	2844	3.92913
Arugram	11	BMfull	2	2844	4.8077
Arugram	11	BMfull	2	2844	5.15714
Arugram	11	BMfull	2	2844	1.10277
Arugram	11	BMfull	2	2844	1.75738
Arugram	11	BMfull	2	2844	5.55785
Arugram	11	BMfull	2	2844	4.36103
Arugram	11	BMfull	2	2844	1.52352
Arugram	11	BMfull	2	2844	10.2121
Arugram	11	BMfull	2	2844	2.57394
Arugram	11	BMfull	2	2844	3.96372
Arugram	11	BMfull	2	2844	6.1051
Arugram	11	BMfull	2	2844	2.66299
Arugram	11	BMfull	2	2844	3.96134
Arugram	11	BMfull	2	2844	6.86388
Arugram	11	BMfull	2	2844	5.83113
Arugram	11	BMfull	2	2844	6.18206
Arugram	11	BMfull	2	2844	7.50695
Arugram	11	BMfull	2	2844	7.3152
Arugram	11	BMfull	2	2844	0.852338
Arugram	11	BMfull	2	2844	7.20091
Arugram	11	BMfull	2	2844	3.24574
Arugram	11	BMfull	2	2844	4.21958
Arugram	11	BMfull	2	2844	3.45377
Arugram	11	BMfull	2	2844	9.92692
Arugram	11	BMfull	2	2844	8.37112
Arugram	11	BMfull	2	2844	9.59648
Arugram	11	BMfull	2	2844	1.75257
Arugram	11	BMfull	2	2844	1.29885
Arugram	11	BMfull	2	2844	1.58477
Arugram	11	BMfull	2	2844	3.09401
Arugram	11	BMfull	2	2844	3.55563
Arugram	11	BMfull	2	2844	1.54806
Arugram	11	BMfull	2	2844	0.888783
Arugram	11	BMfull	2	2844	3.07537
Arugram	11	BMfull	2	2844	3.31018
Arugram	11	BMfull	2	2844	3.76474
Arugram	11	BMfull	2	2844	6.27754
Arugram	11	BMfull	2	2844	2.3749
Arugram	11	BMfull	2	2844	5.33834
Arugram	11	BMfull	2	2844	2.89381
Arugram	11	BMfull	2	2844	3.23507
Arugram	11	BMfull	2	2844	0.841625
Arugram	11	BMfull	2	2844	1.14512
Arugram	11	BMfull	2	2844	2.76733
Arugram	11	BMfull	2	2844	1.12288
Arugram	11	BMfull	2	2844	6.94027
Arugram	11	BMfull	2	2844	4.29316
Arugram	11	BMfull	2	2844	3.3521
Arugram	11	BMfull	2	2844	2.86353
Arugram	11	BMfull	2	2844	2.78552
Arugram	11	BMfull	2	2844	2.68016
Arugram	11	BMfull	2	2844	2.00371
Arugram	11	BMfull	2	2844	0.555228
Arugram	11	BMfull	2	2844	4.49191
Arugram	11	BMfull	2	2844	3.12862
Arugram	13	BMfull	1	2846	2.06753
Arugram	13	BMfull	1	2846	1.02947
Arugram	13	BMfull	1	2846	3.35919
Arugram	13	BMfull	1	2846	3.42018
Arugram	13	BMfull	1	2846	4.82753
Arugram	13	BMfull	1	2846	2.3337
Arugram	13	BMfull	1	2846	3.026
Arugram	13	BMfull	1	2846	1.1409
Arugram	13	BMfull	1	2846	2.84865
Arugram	13	BMfull	1	2846	2.25357
Arugram	13	BMfull	1	2846	2.35753
Arugram	13	BMfull	1	2846	3.4124
Arugram	13	BMfull	1	2846	3.07489
Arugram	13	BMfull	1	2846	3.27795
Arugram	13	BMfull	1	2846	3.79571
Arugram	13	BMfull	1	2846	4.52483
Arugram	13	BMfull	1	2846	3.21798
Arugram	13	BMfull	1	2846	3.00217
Arugram	13	BMfull	1	2846	4.23936
Arugram	13	BMfull	1	2846	3.09048
Arugram	13	BMfull	1	2846	2.27071
Arugram	13	BMfull	1	2846	5.94768
Arugram	13	BMfull	1	2846	4.23403
Arugram	13	BMfull	1	2846	1.0239
Arugram	13	BMfull	1	2846	6.02154
Arugram	13	BMfull	1	2846	3.10703
Arugram	13	BMfull	1	2846	4.58491
Arugram	13	BMfull	1	2846	1.94099
Arugram	13	BMfull	1	2846	5.22184
Arugram	13	BMfull	1	2846	7.70165
Arugram	13	BMfull	1	2846	3.33356
Arugram	13	BMfull	1	2846	0.931132
Arugram	13	BMfull	1	2846	6.26452
Arugram	13	BMfull	1	2846	2.66616
Arugram	13	BMfull	1	2846	1.93601
Arugram	13	BMfull	1	2846	1.16254
Arugram	13	BMfull	1	2846	4.65657
Arugram	13	BMfull	1	2846	2.48507
Arugram	13	BMfull	1	2846	2.17887
Arugram	13	BMfull	1	2846	8.487
Arugram	13	BMfull	1	2846	11.817
Arugram	13	BMfull	1	2846	7.43311
Arugram	13	BMfull	1	2846	0.98755
Arugram	13	BMfull	1	2846	5.65466
Arugram	13	BMfull	1	2846	2.34781
Arugram	13	BMfull	1	2846	2.56056
Arugram	13	BMfull	1	2846	1.23024
Arugram	13	BMfull	1	2846	2.64869
Arugram	13	BMfull	1	2846	4.95808
Arugram	13	BMfull	1	2846	7.10974
Arugram	13	BMfull	1	2846	1.16644
Arugram	13	BMfull	1	2846	1.20679
Arugram	13	BMfull	1	2846	7.04644
Arugram	13	BMfull	1	2846	0.880785
Arugram	13	BMfull	1	2846	1.18189
Arugram	13	BMfull	1	2846	4.12083
Arugram	13	BMfull	1	2846	2.89573
Arugram	13	BMfull	1	2846	0.646686
Arugram	13	BMfull	1	2846	5.4622
Arugram	13	BMfull	1	2846	3.94999
Arugram	13	BMfull	1	2846	2.41466
Arugram	13	BMfull	1	2846	0.948034
Arugram	13	BMfull	1	2846	0.72829
Arugram	13	BMfull	1	2846	1.35855
Arugram	13	BMfull	1	2846	1.49895
Arugram	13	BMfull	1	2846	7.76383
Arugram	13	BMfull	1	2846	5.14435
Arugram	13	BMfull	1	2846	3.51007
Arugram	13	BMfull	1	2846	6.45587
Arugram	13	BMfull	1	2846	11.3923
Arugram	13	BMfull	1	2846	5.24862
Arugram	13	BMfull	1	2846	1.70351
Arugram	13	BMfull	1	2846	8.29254
Arugram	13	BMfull	1	2846	1.89202
Arugram	13	BMfull	1	2846	2.41663
Arugram	13	BMfull	1	2846	0.896091
Arugram	13	BMfull	1	2846	1.08594
Arugram	13	BMfull	1	2846	2.82487
Arugram	13	BMfull	1	2846	0.788802
Arugram	13	BMfull	1	2846	1.04416
Arugram	13	BMfull	1	2846	1.56915
Arugram	13	BMfull	1	2846	6.29199
Arugram	13	BMfull	1	2846	7.84077
Arugram	13	BMfull	1	2846	8.42599
Arugram	13	BMfull	1	2846	7.77211
Arugram	13	BMfull	1	2846	12.8309
Arugram	13	BMfull	1	2846	8.47774
Arugram	13	BMfull	1	2846	1.06058
Arugram	13	BMfull	1	2846	4.29223
Arugram	13	BMfull	1	2846	3.32825
Arugram	13	BMfull	1	2846	5.76355
Arugram	13	BMfull	1	2846	2.54587
Arugram	13	BMfull	1	2846	2.18792
Arugram	13	BMfull	1	2846	9.1126
Arugram	13	BMfull	1	2846	6.33556
Arugram	13	BMfull	1	2846	3.31582
Arugram	13	BMfull	1	2846	1.16254
Arugram	13	BMfull	1	2846	0.834532
Arugram	13	BMfull	1	2846	1.89545
Arugram	13	BMfull	1	2846	7.10027
Arugram	13	BMfull	1	2846	5.3595
Arugram	13	BMfull	1	2846	1.42451
Arugram	14	BMs	2	2847	8.2341
Arugram	14	BMs	2	2847	5.24743
Arugram	14	BMs	2	2847	4.85831
Arugram	14	BMs	2	2847	6.39969
Arugram	14	BMs	2	2847	5.38616
Arugram	14	BMs	2	2847	1.90945
Arugram	14	BMs	2	2847	2.38809
Arugram	14	BMs	2	2847	5.9926
Arugram	14	BMs	2	2847	5.78528
Arugram	14	BMs	2	2847	6.51597
Arugram	14	BMs	2	2847	5.89297
Arugram	14	BMs	2	2847	1.8316
Arugram	14	BMs	2	2847	5.41333
Arugram	14	BMs	2	2847	5.02335
Arugram	14	BMs	2	2847	1.28635
Arugram	14	BMs	2	2847	6.648
Arugram	14	BMs	2	2847	4.66649
Arugram	14	BMs	2	2847	1.18858
Arugram	14	BMs	2	2847	1.20603
Arugram	14	BMs	2	2847	1.31682
Arugram	14	BMs	2	2847	2.79737
Arugram	14	BMs	2	2847	6.9975
Arugram	14	BMs	2	2847	7.80532
Arugram	14	BMs	2	2847	7.11762
Arugram	14	BMs	2	2847	8.25131
Arugram	14	BMs	2	2847	2.69403
Arugram	14	BMs	2	2847	5.09484
Arugram	14	BMs	2	2847	7.99186
Arugram	14	BMs	2	2847	6.20515
Arugram	14	BMs	2	2847	4.27847
Arugram	14	BMs	2	2847	1.24902
Arugram	14	BMs	2	2847	4.88697
Arugram	14	BMs	2	2847	3.95127
Arugram	14	BMs	2	2847	1.52426
Arugram	14	BMs	2	2847	1.91064
Arugram	14	BMs	2	2847	7.14628
Arugram	14	BMs	2	2847	1.7156
Arugram	14	BMs	2	2847	2.28973
Arugram	14	BMs	2	2847	1.05658
Arugram	14	BMs	2	2847	1.65816
Arugram	14	BMs	2	2847	2.35179
Arugram	14	BMs	2	2847	5.20203
Arugram	14	BMs	2	2847	9.78961
Arugram	14	BMs	2	2847	4.70867
Arugram	14	BMs	2	2847	8.11043
Arugram	14	BMs	2	2847	1.95867
Arugram	14	BMs	2	2847	7.68899
Arugram	14	BMs	2	2847	6.63038
Arugram	14	BMs	2	2847	4.27997
Arugram	14	BMs	2	2847	1.37369
Arugram	14	BMs	2	2847	8.39847
Arugram	14	BMs	2	2847	7.08291
Arugram	14	BMs	2	2847	5.84291
Arugram	14	BMs	2	2847	7.19784
Arugram	14	BMs	2	2847	1.24267
Arugram	14	BMs	2	2847	4.95049
Arugram	14	BMs	2	2847	3.6279
Arugram	14	BMs	2	2847	5.96384
Arugram	14	BMs	2	2847	2.0009
Arugram	14	BMs	2	2847	11.9699
Arugram	14	BMs	2	2847	1.19713
Arugram	14	BMs	2	2847	4.22508
Arugram	14	BMs	2	2847	7.56839
Arugram	14	BMs	2	2847	7.75964
Arugram	14	BMs	2	2847	2.90833
Arugram	14	BMs	2	2847	5.31573
Arugram	14	BMs	2	2847	1.67304
Arugram	14	BMs	2	2847	2.21751
Arugram	14	BMs	2	2847	6.98512
Arugram	15	BMs	2	2848	4.45884
Arugram	15	BMs	2	2848	2.03361
Arugram	15	BMs	2	2848	2.47631
Arugram	15	BMs	2	2848	3.52385
Arugram	15	BMs	2	2848	3.22203
Arugram	15	BMs	2	2848	4.95372
Arugram	15	BMs	2	2848	5.04835
Arugram	15	BMs	2	2848	1.64995
Arugram	15	BMs	2	2848	6.88876
Arugram	15	BMs	2	2848	13.6536
Arugram	15	BMs	2	2848	1.5224
Arugram	15	BMs	2	2848	0.978623
Arugram	15	BMs	2	2848	4.47496
Arugram	15	BMs	2	2848	8.29323
Arugram	15	BMs	2	2848	8.95565
Arugram	15	BMs	2	2848	10.1165
Arugram	15	BMs	2	2848	5.58844
Arugram	15	BMs	2	2848	4.93032
Arugram	15	BMs	2	2848	8.37905
Arugram	15	BMs	2	2848	7.99464
Arugram	15	BMs	2	2848	1.49498
Arugram	15	BMs	2	2848	1.29711
Arugram	15	BMs	2	2848	4.20872
Arugram	15	BMs	2	2848	9.04056
Arugram	15	BMs	2	2848	3.46432
Arugram	15	BMs	2	2848	6.37995
Arugram	15	BMs	2	2848	5.69611
Arugram	15	BMs	2	2848	5.68775
Arugram	15	BMs	2	2848	4.17016
Arugram	15	BMs	2	2848	6.43532
Arugram	15	BMs	2	2848	6.55654
Arugram	15	BMs	2	2848	5.43706
Arugram	15	BMs	2	2848	6.96536
Arugram	15	BMs	2	2848	8.20039
Arugram	15	BMs	2	2848	5.00309
Arugram	15	BMs	2	2848	6.79025
Arugram	15	BMs	2	2848	5.53849
Arugram	15	BMs	2	2848	4.4397
Arugram	15	BMs	2	2848	8.93147
Arugram	15	BMs	2	2848	1.37038
Arugram	15	BMs	2	2848	0.896401
Arugram	15	BMs	2	2848	1.94822
Arugram	15	BMs	2	2848	8.4193
Arugram	15	BMs	2	2848	7.55299
Arugram	15	BMs	2	2848	5.40278
Arugram	15	BMs	2	2848	5.12424
Arugram	15	BMs	2	2848	5.20832
Arugram	15	BMs	2	2848	8.05285
Arugram	15	BMs	2	2848	1.57796
Arugram	15	BMs	2	2848	4.88612
Arugram	15	BMs	2	2848	10.3084
Arugram	15	BMs	2	2848	4.23096
Arugram	15	BMs	2	2848	1.95389
Arugram	15	BMs	2	2848	7.28949
Arugram	17	BMfull	NA	2850	1.87517
Arugram	17	BMfull	NA	2850	1.12514
Arugram	17	BMfull	NA	2850	3.68794
Arugram	17	BMfull	NA	2850	4.23148
Arugram	17	BMfull	NA	2850	5.49479
Arugram	17	BMfull	NA	2850	3.40352
Arugram	17	BMfull	NA	2850	0.724005
Arugram	17	BMfull	NA	2850	2.49591
Arugram	17	BMfull	NA	2850	3.18675
Arugram	17	BMfull	NA	2850	3.50043
Arugram	17	BMfull	NA	2850	3.48436
Arugram	17	BMfull	NA	2850	0.978623
Arugram	17	BMfull	NA	2850	0.700129
Arugram	17	BMfull	NA	2850	2.67351
Arugram	17	BMfull	NA	2850	4.51428
Arugram	17	BMfull	NA	2850	4.78002
Arugram	17	BMfull	NA	2850	2.98303
Arugram	17	BMfull	NA	2850	1.84158
Arugram	17	BMfull	NA	2850	2.43008
Arugram	17	BMfull	NA	2850	0.866525
Arugram	17	BMfull	NA	2850	4.44061
Arugram	17	BMfull	NA	2850	4.33203
Arugram	17	BMfull	NA	2850	3.42644
Arugram	17	BMfull	NA	2850	2.11438
Arugram	17	BMfull	NA	2850	2.66711
Arugram	17	BMfull	NA	2850	0.958127
Arugram	17	BMfull	NA	2850	0.800205
Arugram	17	BMfull	NA	2850	1.92806
Arugram	17	BMfull	NA	2850	2.39631
Arugram	17	BMfull	NA	2850	1.4671
Arugram	17	BMfull	NA	2850	2.55259
Arugram	17	BMfull	NA	2850	3.34034
Arugram	17	BMfull	NA	2850	2.36479
Arugram	17	BMfull	NA	2850	2.39757
Arugram	17	BMfull	NA	2850	3.50743
Arugram	17	BMfull	NA	2850	2.24752
Arugram	17	BMfull	NA	2850	3.53764
Arugram	17	BMfull	NA	2850	3.10912
Arugram	17	BMfull	NA	2850	0.903328
Arugram	17	BMfull	NA	2850	0.726433
Arugram	17	BMfull	NA	2850	4.12467
Arugram	17	BMfull	NA	2850	2.53542
Arugram	17	BMfull	NA	2850	2.43568
Arugram	17	BMfull	NA	2850	2.36653
Arugram	17	BMfull	NA	2850	3.11503
Arugram	17	BMfull	NA	2850	1.63302
Arugram	17	BMfull	NA	2850	1.3815
Arugram	17	BMfull	NA	2850	2.58263
Arugram	17	BMfull	NA	2850	2.67363
Arugram	17	BMfull	NA	2850	4.42904
Arugram	17	BMfull	NA	2850	0.947724
Arugram	19	BMs	1	2851	4.08589
Arugram	19	BMs	1	2851	6.89621
Arugram	19	BMs	1	2851	3.45958
Arugram	19	BMs	1	2851	5.66621
Arugram	19	BMs	1	2851	6.01078
Arugram	19	BMs	1	2851	3.89866
Arugram	19	BMs	1	2851	4.70672
Arugram	19	BMs	1	2851	4.35546
Arugram	19	BMs	1	2851	12.1857
Arugram	19	BMs	1	2851	1.69082
Arugram	19	BMs	1	2851	3.28406
Arugram	19	BMs	1	2851	7.77142
Arugram	19	BMs	1	2851	4.60888
Arugram	19	BMs	1	2851	3.85405
Arugram	19	BMs	1	2851	3.60181
Arugram	19	BMs	1	2851	7.67837
Arugram	19	BMs	1	2851	1.0379
Arugram	19	BMs	1	2851	1.82556
Arugram	19	BMs	1	2851	1.97279
Arugram	19	BMs	1	2851	1.28195
Arugram	20	BMaa	1	2852	0.739978
Arugram	20	BMaa	1	2852	0.818582
Arugram	20	BMaa	1	2852	0.7739
Arugram	20	BMaa	1	2852	0.925943
Arugram	20	BMaa	1	2852	0.981146
Arugram	20	BMaa	1	2852	1.02926
Arugram	20	BMaa	1	2852	1.05963
Arugram	20	BMaa	1	2852	0.860979
Spathoplic	64	BMfull	SpathoplicR4	3302	4.32331
Spathoplic	64	BMfull	SpathoplicR4	3302	1.60532
Spathoplic	64	BMfull	SpathoplicR4	3302	1.75481
Spathoplic	64	BMfull	SpathoplicR4	3302	2.08154
Spathoplic	64	BMfull	SpathoplicR4	3302	2.62169
Spathoplic	64	BMfull	SpathoplicR4	3302	1.86131
Spathoplic	64	BMfull	SpathoplicR4	3302	1.65113
Spathoplic	64	BMfull	SpathoplicR4	3302	2.93895
Spathoplic	64	BMfull	SpathoplicR4	3302	2.43757
Spathoplic	64	BMfull	SpathoplicR4	3302	1.28645
Spathoplic	64	BMfull	SpathoplicR4	3302	1.39517
Spathoplic	64	BMfull	SpathoplicR4	3302	1.92705
Spathoplic	64	BMfull	SpathoplicR4	3302	1.11618
Spathoplic	64	BMfull	SpathoplicR4	3302	1.44609
Spathoplic	64	BMfull	SpathoplicR4	3302	1.1631
Spathoplic	64	BMfull	SpathoplicR4	3302	1.76385
Spathoplic	64	BMfull	SpathoplicR4	3302	1.21792
Spathoplic	64	BMfull	SpathoplicR4	3302	1.11727
Spathoplic	64	BMfull	SpathoplicR4	3302	1.57773
Spathoplic	64	BMfull	SpathoplicR4	3302	1.33123
Spathoplic	64	BMfull	SpathoplicR4	3302	1.00976
Spathoplic	64	BMfull	SpathoplicR4	3302	1.90723
Spathoplic	64	BMfull	SpathoplicR4	3302	1.63789
Spathoplic	64	BMfull	SpathoplicR4	3302	1.61426
Spathoplic	64	BMfull	SpathoplicR4	3302	1.47929
Spathoplic	64	BMfull	SpathoplicR4	3302	0.76205
Spathoplic	64	BMfull	SpathoplicR4	3302	1.26619
Spathoplic	64	BMfull	SpathoplicR4	3302	2.23127
Spathoplic	64	BMfull	SpathoplicR4	3302	0.844105
Spathoplic	64	BMfull	SpathoplicR4	3302	2.07025
Spathoplic	64	BMfull	SpathoplicR4	3302	1.49441
Spathoplic	64	BMfull	SpathoplicR4	3302	1.37668
Spathoplic	64	BMfull	SpathoplicR4	3302	2.38582
Spathoplic	64	BMfull	SpathoplicR4	3302	1.47074
Spathoplic	64	BMfull	SpathoplicR4	3302	1.82605
Spathoplic	64	BMfull	SpathoplicR4	3302	2.45337
Spathoplic	64	BMfull	SpathoplicR4	3302	0.874626
Spathoplic	64	BMfull	SpathoplicR4	3302	3.49639
Spathoplic	64	BMfull	SpathoplicR4	3302	1.42878
Spathoplic	64	BMfull	SpathoplicR4	3302	1.17194
Spathoplic	64	BMfull	SpathoplicR4	3302	1.38535
Spathoplic	64	BMfull	SpathoplicR4	3302	1.88605
Spathoplic	64	BMfull	SpathoplicR4	3302	2.6897
Spathoplic	64	BMfull	SpathoplicR4	3302	1.99283
Spathoplic	64	BMfull	SpathoplicR4	3302	2.02057
Spathoplic	64	BMfull	SpathoplicR4	3302	0.988747
Spathoplic	64	BMfull	SpathoplicR4	3302	1.25747
Spathoplic	64	BMfull	SpathoplicR4	3302	0.936738
Spathoplic	64	BMfull	SpathoplicR4	3302	1.37128
Spathoplic	64	BMfull	SpathoplicR4	3302	1.14715
Spathoplic	64	BMfull	SpathoplicR4	3302	1.74837
Spathoplic	64	BMfull	SpathoplicR4	3302	0.931675
Spathoplic	64	BMfull	SpathoplicR4	3302	0.882375
Spathoplic	64	BMfull	SpathoplicR4	3302	2.06903
Spathoplic	64	BMfull	SpathoplicR4	3302	2.0581
Spathoplic	64	BMfull	SpathoplicR4	3302	2.33966
Spathoplic	64	BMfull	SpathoplicR4	3302	1.92598
Spathoplic	64	BMfull	SpathoplicR4	3302	1.93098
Spathoplic	64	BMfull	SpathoplicR4	3302	2.57479
Spathoplic	64	BMfull	SpathoplicR4	3302	2.24268
Spathoplic	64	BMfull	SpathoplicR4	3302	2.10205
Spathoplic	64	BMfull	SpathoplicR4	3302	1.62615
Spathoplic	64	BMfull	SpathoplicR4	3302	1.64355
Spathoplic	64	BMfull	SpathoplicR4	3302	2.53277
Spathoplic	64	BMfull	SpathoplicR4	3302	1.35248
Spathoplic	64	BMfull	SpathoplicR4	3302	0.876932
Spathoplic	64	BMfull	SpathoplicR4	3302	2.80187
Spathoplic	64	BMfull	SpathoplicR4	3302	2.16744
Spathoplic	64	BMfull	SpathoplicR4	3302	2.87019
Spathoplic	64	BMfull	SpathoplicR4	3302	1.10429
Spathoplic	64	BMfull	SpathoplicR4	3302	1.1526
Spathoplic	64	BMfull	SpathoplicR4	3302	1.11017
Spathoplic	64	BMfull	SpathoplicR4	3302	1.78676
Spathoplic	64	BMfull	SpathoplicR4	3302	1.32027
Spathoplic	64	BMfull	SpathoplicR4	3302	1.22514
Spathoplic	64	BMfull	SpathoplicR4	3302	1.94688
Spathoplic	64	BMfull	SpathoplicR4	3302	2.926
Spathoplic	64	BMfull	SpathoplicR4	3302	1.88943
Spathoplic	64	BMfull	SpathoplicR4	3302	3.28272
Spathoplic	64	BMfull	SpathoplicR4	3302	2.2774
Spathoplic	64	BMfull	SpathoplicR4	3302	3.0029
Spathoplic	64	BMfull	SpathoplicR4	3302	1.75044
Spathoplic	64	BMfull	SpathoplicR4	3302	2.52709
Spathoplic	64	BMfull	SpathoplicR4	3302	2.30163
Spathoplic	65	BMfull	SpathoplicR3	3303	3.24744
Spathoplic	65	BMfull	SpathoplicR3	3303	2.63717
Spathoplic	65	BMfull	SpathoplicR3	3303	4.07969
Spathoplic	65	BMfull	SpathoplicR3	3303	3.19192
Spathoplic	65	BMfull	SpathoplicR3	3303	1.95322
Spathoplic	65	BMfull	SpathoplicR3	3303	1.40249
Spathoplic	65	BMfull	SpathoplicR3	3303	2.09594
Spathoplic	65	BMfull	SpathoplicR3	3303	2.56113
Spathoplic	65	BMfull	SpathoplicR3	3303	1.27409
Spathoplic	65	BMfull	SpathoplicR3	3303	2.53006
Spathoplic	65	BMfull	SpathoplicR3	3303	2.87092
Spathoplic	65	BMfull	SpathoplicR3	3303	3.87645
Spathoplic	65	BMfull	SpathoplicR3	3303	3.39173
Spathoplic	65	BMfull	SpathoplicR3	3303	2.76524
Spathoplic	65	BMfull	SpathoplicR3	3303	1.54309
Spathoplic	65	BMfull	SpathoplicR3	3303	1.0172
Spathoplic	65	BMfull	SpathoplicR3	3303	2.22378
Spathoplic	65	BMfull	SpathoplicR3	3303	1.89884
Spathoplic	65	BMfull	SpathoplicR3	3303	2.24068
Spathoplic	65	BMfull	SpathoplicR3	3303	1.8498
Spathoplic	65	BMfull	SpathoplicR3	3303	1.49363
Spathoplic	65	BMfull	SpathoplicR3	3303	1.90533
Spathoplic	65	BMfull	SpathoplicR3	3303	2.77934
Spathoplic	65	BMfull	SpathoplicR3	3303	2.77496
Spathoplic	65	BMfull	SpathoplicR3	3303	1.96948
Spathoplic	65	BMfull	SpathoplicR3	3303	3.08226
Spathoplic	65	BMfull	SpathoplicR3	3303	2.04049
Spathoplic	65	BMfull	SpathoplicR3	3303	2.0427
Spathoplic	65	BMfull	SpathoplicR3	3303	1.9469
Spathoplic	65	BMfull	SpathoplicR3	3303	2.86256
Spathoplic	65	BMfull	SpathoplicR3	3303	1.37561
Spathoplic	65	BMfull	SpathoplicR3	3303	2.2988
Spathoplic	65	BMfull	SpathoplicR3	3303	2.21624
Spathoplic	65	BMfull	SpathoplicR3	3303	1.74108
Spathoplic	65	BMfull	SpathoplicR3	3303	1.85562
Spathoplic	65	BMfull	SpathoplicR3	3303	1.76696
Spathoplic	65	BMfull	SpathoplicR3	3303	1.45833
Spathoplic	65	BMfull	SpathoplicR3	3303	2.61439
Spathoplic	65	BMfull	SpathoplicR3	3303	1.5981
Spathoplic	65	BMfull	SpathoplicR3	3303	2.23112
Spathoplic	65	BMfull	SpathoplicR3	3303	2.81989
Spathoplic	65	BMfull	SpathoplicR3	3303	2.21116
Spathoplic	65	BMfull	SpathoplicR3	3303	1.85986
Spathoplic	65	BMfull	SpathoplicR3	3303	1.71952
Spathoplic	65	BMfull	SpathoplicR3	3303	3.07592
Spathoplic	65	BMfull	SpathoplicR3	3303	2.43583
Spathoplic	65	BMfull	SpathoplicR3	3303	2.49164
Spathoplic	65	BMfull	SpathoplicR3	3303	1.85163
Spathoplic	65	BMfull	SpathoplicR3	3303	1.77131
Spathoplic	65	BMfull	SpathoplicR3	3303	2.40153
Spathoplic	65	BMfull	SpathoplicR3	3303	3.2139
Spathoplic	65	BMfull	SpathoplicR3	3303	2.11985
Spathoplic	65	BMfull	SpathoplicR3	3303	2.72545
Spathoplic	65	BMfull	SpathoplicR3	3303	2.08365
Spathoplic	65	BMfull	SpathoplicR3	3303	1.87012
Spathoplic	65	BMfull	SpathoplicR3	3303	2.29625
Spathoplic	65	BMfull	SpathoplicR3	3303	2.38237
Spathoplic	65	BMfull	SpathoplicR3	3303	1.94757
Spathoplic	65	BMfull	SpathoplicR3	3303	3.26919
Spathoplic	65	BMfull	SpathoplicR3	3303	2.51499
Spathoplic	65	BMfull	SpathoplicR3	3303	3.18792
Spathoplic	65	BMfull	SpathoplicR3	3303	2.26982
Spathoplic	65	BMfull	SpathoplicR3	3303	2.35806
Spathoplic	65	BMfull	SpathoplicR3	3303	2.54819
Spathoplic	65	BMfull	SpathoplicR3	3303	2.12195
Spathoplic	65	BMfull	SpathoplicR3	3303	2.07921
Spathoplic	65	BMfull	SpathoplicR3	3303	2.68623
Spathoplic	65	BMfull	SpathoplicR3	3303	2.21631
Spathoplic	65	BMfull	SpathoplicR3	3303	1.64633
Spathoplic	65	BMfull	SpathoplicR3	3303	1.85667
Spathoplic	65	BMfull	SpathoplicR3	3303	2.54819
Spathoplic	65	BMfull	SpathoplicR3	3303	2.88414
Spathoplic	65	BMfull	SpathoplicR3	3303	2.13946
Spathoplic	65	BMfull	SpathoplicR3	3303	1.79957
Spathoplic	65	BMfull	SpathoplicR3	3303	3.30711
Spathoplic	65	BMfull	SpathoplicR3	3303	2.41346
Spathoplic	65	BMfull	SpathoplicR3	3303	2.0426
Spathoplic	65	BMfull	SpathoplicR3	3303	1.10294
Spathoplic	65	BMfull	SpathoplicR3	3303	2.60607
Spathoplic	65	BMfull	SpathoplicR3	3303	2.06414
Spathoplic	65	BMfull	SpathoplicR3	3303	2.17883
Spathoplic	65	BMfull	SpathoplicR3	3303	2.39944
Spathoplic	65	BMfull	SpathoplicR3	3303	2.4446
Spathoplic	65	BMfull	SpathoplicR3	3303	2.41945
Spathoplic	65	BMfull	SpathoplicR3	3303	2.42483
Spathoplic	65	BMfull	SpathoplicR3	3303	1.8846
Spathoplic	65	BMfull	SpathoplicR3	3303	2.61166
Spathoplic	65	BMfull	SpathoplicR3	3303	2.275
Spathoplic	65	BMfull	SpathoplicR3	3303	3.33368
Spathoplic	65	BMfull	SpathoplicR3	3303	1.76684
Spathoplic	65	BMfull	SpathoplicR3	3303	1.73539
Spathoplic	65	BMfull	SpathoplicR3	3303	2.25865
Spathoplic	65	BMfull	SpathoplicR3	3303	2.59108
Spathoplic	65	BMfull	SpathoplicR3	3303	2.08379
Spathoplic	65	BMfull	SpathoplicR3	3303	2.19513
Spathoplic	65	BMfull	SpathoplicR3	3303	2.17714
Spathoplic	65	BMfull	SpathoplicR3	3303	2.05192
Spathoplic	65	BMfull	SpathoplicR3	3303	1.79965
Spathoplic	65	BMfull	SpathoplicR3	3303	1.65313
Spathoplic	65	BMfull	SpathoplicR3	3303	4.00374
Spathoplic	65	BMfull	SpathoplicR3	3303	1.65465
Spathoplic	65	BMfull	SpathoplicR3	3303	1.71574
Spathoplic	66	BMfull	SpathoplicR5	3304	2.43189
Spathoplic	66	BMfull	SpathoplicR5	3304	1.48826
Spathoplic	66	BMfull	SpathoplicR5	3304	2.63897
Spathoplic	66	BMfull	SpathoplicR5	3304	2.93142
Spathoplic	66	BMfull	SpathoplicR5	3304	1.42165
Spathoplic	66	BMfull	SpathoplicR5	3304	2.14244
Spathoplic	66	BMfull	SpathoplicR5	3304	2.49813
Spathoplic	66	BMfull	SpathoplicR5	3304	2.1875
Spathoplic	66	BMfull	SpathoplicR5	3304	3.38022
Spathoplic	66	BMfull	SpathoplicR5	3304	2.0702
Spathoplic	66	BMfull	SpathoplicR5	3304	2.96829
Spathoplic	66	BMfull	SpathoplicR5	3304	3.80041
Spathoplic	66	BMfull	SpathoplicR5	3304	2.37572
Spathoplic	66	BMfull	SpathoplicR5	3304	4.17058
Spathoplic	66	BMfull	SpathoplicR5	3304	1.6063
Spathoplic	66	BMfull	SpathoplicR5	3304	2.19128
Spathoplic	66	BMfull	SpathoplicR5	3304	1.80442
Spathoplic	66	BMfull	SpathoplicR5	3304	3.02022
Spathoplic	66	BMfull	SpathoplicR5	3304	1.48868
Spathoplic	66	BMfull	SpathoplicR5	3304	3.06301
Spathoplic	66	BMfull	SpathoplicR5	3304	2.23431
Spathoplic	66	BMfull	SpathoplicR5	3304	1.70338
Spathoplic	66	BMfull	SpathoplicR5	3304	2.36343
Spathoplic	66	BMfull	SpathoplicR5	3304	2.52523
Spathoplic	66	BMfull	SpathoplicR5	3304	2.30243
Spathoplic	66	BMfull	SpathoplicR5	3304	1.74436
Spathoplic	66	BMfull	SpathoplicR5	3304	2.46284
Spathoplic	66	BMfull	SpathoplicR5	3304	2.24636
Spathoplic	66	BMfull	SpathoplicR5	3304	3.53338
Spathoplic	66	BMfull	SpathoplicR5	3304	2.05736
Spathoplic	66	BMfull	SpathoplicR5	3304	2.70843
Spathoplic	66	BMfull	SpathoplicR5	3304	2.40129
Spathoplic	66	BMfull	SpathoplicR5	3304	3.7021
Spathoplic	66	BMfull	SpathoplicR5	3304	1.91574
Spathoplic	66	BMfull	SpathoplicR5	3304	2.57829
Spathoplic	66	BMfull	SpathoplicR5	3304	2.56509
Spathoplic	66	BMfull	SpathoplicR5	3304	3.83816
Spathoplic	66	BMfull	SpathoplicR5	3304	3.15246
Spathoplic	66	BMfull	SpathoplicR5	3304	3.0612
Spathoplic	66	BMfull	SpathoplicR5	3304	1.54366
Spathoplic	66	BMfull	SpathoplicR5	3304	1.78904
Spathoplic	66	BMfull	SpathoplicR5	3304	2.95721
Spathoplic	66	BMfull	SpathoplicR5	3304	1.83708
Spathoplic	66	BMfull	SpathoplicR5	3304	2.88091
Spathoplic	66	BMfull	SpathoplicR5	3304	3.5233
Spathoplic	66	BMfull	SpathoplicR5	3304	2.4534
Spathoplic	66	BMfull	SpathoplicR5	3304	2.43498
Spathoplic	66	BMfull	SpathoplicR5	3304	2.3254
Spathoplic	66	BMfull	SpathoplicR5	3304	2.97188
Spathoplic	66	BMfull	SpathoplicR5	3304	1.92506
Spathoplic	66	BMfull	SpathoplicR5	3304	2.57981
Spathoplic	66	BMfull	SpathoplicR5	3304	2.18974
Spathoplic	66	BMfull	SpathoplicR5	3304	2.9061
Spathoplic	66	BMfull	SpathoplicR5	3304	4.2901
Spathoplic	66	BMfull	SpathoplicR5	3304	1.82572
Spathoplic	66	BMfull	SpathoplicR5	3304	2.39552
Spathoplic	66	BMfull	SpathoplicR5	3304	3.29073
Spathoplic	66	BMfull	SpathoplicR5	3304	2.65813
Spathoplic	66	BMfull	SpathoplicR5	3304	4.0441
Spathoplic	66	BMfull	SpathoplicR5	3304	3.40744
Spathoplic	66	BMfull	SpathoplicR5	3304	2.92887
Spathoplic	66	BMfull	SpathoplicR5	3304	2.62046
Spathoplic	66	BMfull	SpathoplicR5	3304	3.56397
Spathoplic	66	BMfull	SpathoplicR5	3304	5.34341
Spathoplic	66	BMfull	SpathoplicR5	3304	3.99744
Spathoplic	66	BMfull	SpathoplicR5	3304	3.36603
Spathoplic	66	BMfull	SpathoplicR5	3304	2.65319
Spathoplic	66	BMfull	SpathoplicR5	3304	2.66674
Spathoplic	66	BMfull	SpathoplicR5	3304	2.99284
Spathoplic	66	BMfull	SpathoplicR5	3304	3.75282
Spathoplic	66	BMfull	SpathoplicR5	3304	1.38222
Spathoplic	66	BMfull	SpathoplicR5	3304	2.72787
Spathoplic	66	BMfull	SpathoplicR5	3304	3.47236
Spathoplic	66	BMfull	SpathoplicR5	3304	3.39171
Spathoplic	66	BMfull	SpathoplicR5	3304	3.20264
Spathoplic	66	BMfull	SpathoplicR5	3304	3.22313
Spathoplic	66	BMfull	SpathoplicR5	3304	1.90295
Spathoplic	66	BMfull	SpathoplicR5	3304	3.54296
Spathoplic	66	BMfull	SpathoplicR5	3304	2.95162
Spathoplic	66	BMfull	SpathoplicR5	3304	3.28196
Spathoplic	66	BMfull	SpathoplicR5	3304	2.95153
Spathoplic	66	BMfull	SpathoplicR5	3304	2.16504
Spathoplic	66	BMfull	SpathoplicR5	3304	2.85402
Spathoplic	66	BMfull	SpathoplicR5	3304	2.594
Spathoplic	66	BMfull	SpathoplicR5	3304	2.77858
Spathoplic	66	BMfull	SpathoplicR5	3304	2.87178
Spathoplic	66	BMfull	SpathoplicR5	3304	2.99336
Spathoplic	66	BMfull	SpathoplicR5	3304	3.24148
Spathoplic	66	BMfull	SpathoplicR5	3304	2.28846
Spathoplic	66	BMfull	SpathoplicR5	3304	3.37894
Spathoplic	66	BMfull	SpathoplicR5	3304	2.29195
Spathoplic	66	BMfull	SpathoplicR5	3304	2.05168
Spathoplic	66	BMfull	SpathoplicR5	3304	2.94492
Spathoplic	66	BMfull	SpathoplicR5	3304	2.78934
Spathoplic	66	BMfull	SpathoplicR5	3304	3.03168
Spathoplic	66	BMfull	SpathoplicR5	3304	2.45421
Spathoplic	66	BMfull	SpathoplicR5	3304	3.48146
Spathoplic	66	BMfull	SpathoplicR5	3304	2.10112
Spathoplic	66	BMfull	SpathoplicR5	3304	2.35016
Spathoplic	66	BMfull	SpathoplicR5	3304	3.44528
Spathoplic	66	BMfull	SpathoplicR5	3304	2.00942
Spathoplic	67	BMfull	SpathoplicR6	3305	1.93376
Spathoplic	67	BMfull	SpathoplicR6	3305	2.50065
Spathoplic	67	BMfull	SpathoplicR6	3305	2.37372
Spathoplic	67	BMfull	SpathoplicR6	3305	1.41374
Spathoplic	67	BMfull	SpathoplicR6	3305	2.35218
Spathoplic	67	BMfull	SpathoplicR6	3305	2.13856
Spathoplic	67	BMfull	SpathoplicR6	3305	2.47363
Spathoplic	67	BMfull	SpathoplicR6	3305	2.93351
Spathoplic	67	BMfull	SpathoplicR6	3305	1.95708
Spathoplic	67	BMfull	SpathoplicR6	3305	3.21747
Spathoplic	67	BMfull	SpathoplicR6	3305	3.90788
Spathoplic	67	BMfull	SpathoplicR6	3305	2.90458
Spathoplic	67	BMfull	SpathoplicR6	3305	1.73278
Spathoplic	67	BMfull	SpathoplicR6	3305	1.52294
Spathoplic	67	BMfull	SpathoplicR6	3305	1.71433
Spathoplic	67	BMfull	SpathoplicR6	3305	2.96051
Spathoplic	67	BMfull	SpathoplicR6	3305	1.88125
Spathoplic	67	BMfull	SpathoplicR6	3305	2.41458
Spathoplic	67	BMfull	SpathoplicR6	3305	1.84065
Spathoplic	67	BMfull	SpathoplicR6	3305	1.24085
Spathoplic	67	BMfull	SpathoplicR6	3305	1.87243
Spathoplic	67	BMfull	SpathoplicR6	3305	1.69991
Spathoplic	67	BMfull	SpathoplicR6	3305	2.95362
Spathoplic	67	BMfull	SpathoplicR6	3305	1.89886
Spathoplic	67	BMfull	SpathoplicR6	3305	1.68115
Spathoplic	67	BMfull	SpathoplicR6	3305	1.52179
Spathoplic	67	BMfull	SpathoplicR6	3305	1.68232
Spathoplic	67	BMfull	SpathoplicR6	3305	1.77626
Spathoplic	67	BMfull	SpathoplicR6	3305	1.61614
Spathoplic	67	BMfull	SpathoplicR6	3305	1.31797
Spathoplic	67	BMfull	SpathoplicR6	3305	1.31673
Spathoplic	67	BMfull	SpathoplicR6	3305	0.969779
Spathoplic	67	BMfull	SpathoplicR6	3305	0.987107
Spathoplic	67	BMfull	SpathoplicR6	3305	1.21321
Spathoplic	67	BMfull	SpathoplicR6	3305	1.45636
Spathoplic	67	BMfull	SpathoplicR6	3305	1.42022
Spathoplic	67	BMfull	SpathoplicR6	3305	2.36645
Spathoplic	67	BMfull	SpathoplicR6	3305	1.41288
Spathoplic	67	BMfull	SpathoplicR6	3305	1.39912
Spathoplic	67	BMfull	SpathoplicR6	3305	2.27303
Spathoplic	67	BMfull	SpathoplicR6	3305	1.77024
Spathoplic	67	BMfull	SpathoplicR6	3305	1.4815
Spathoplic	67	BMfull	SpathoplicR6	3305	1.45776
Spathoplic	67	BMfull	SpathoplicR6	3305	1.65177
Spathoplic	67	BMfull	SpathoplicR6	3305	2.08094
Spathoplic	67	BMfull	SpathoplicR6	3305	1.70889
Spathoplic	67	BMfull	SpathoplicR6	3305	2.23828
Spathoplic	67	BMfull	SpathoplicR6	3305	2.27379
Spathoplic	67	BMfull	SpathoplicR6	3305	2.19435
Spathoplic	67	BMfull	SpathoplicR6	3305	1.23353
Spathoplic	67	BMfull	SpathoplicR6	3305	2.12893
Spathoplic	67	BMfull	SpathoplicR6	3305	2.25287
Spathoplic	67	BMfull	SpathoplicR6	3305	1.99508
Spathoplic	67	BMfull	SpathoplicR6	3305	3.04756
Spathoplic	67	BMfull	SpathoplicR6	3305	2.2108
Spathoplic	67	BMfull	SpathoplicR6	3305	3.13183
Spathoplic	67	BMfull	SpathoplicR6	3305	2.38
Spathoplic	67	BMfull	SpathoplicR6	3305	3.01305
Spathoplic	67	BMfull	SpathoplicR6	3305	2.89614
Spathoplic	67	BMfull	SpathoplicR6	3305	3.99376
Spathoplic	67	BMfull	SpathoplicR6	3305	1.55726
Spathoplic	67	BMfull	SpathoplicR6	3305	2.76329
Spathoplic	67	BMfull	SpathoplicR6	3305	2.12687
Spathoplic	67	BMfull	SpathoplicR6	3305	2.03407
Spathoplic	67	BMfull	SpathoplicR6	3305	1.79009
Spathoplic	67	BMfull	SpathoplicR6	3305	2.16326
Spathoplic	67	BMfull	SpathoplicR6	3305	2.13143
Spathoplic	67	BMfull	SpathoplicR6	3305	2.63303
Spathoplic	67	BMfull	SpathoplicR6	3305	3.0227
Spathoplic	67	BMfull	SpathoplicR6	3305	1.56251
Spathoplic	67	BMfull	SpathoplicR6	3305	2.72124
Spathoplic	67	BMfull	SpathoplicR6	3305	2.69046
Spathoplic	67	BMfull	SpathoplicR6	3305	2.58777
Spathoplic	67	BMfull	SpathoplicR6	3305	1.86261
Spathoplic	67	BMfull	SpathoplicR6	3305	2.14835
Spathoplic	67	BMfull	SpathoplicR6	3305	2.3544
Spathoplic	67	BMfull	SpathoplicR6	3305	2.84397
Spathoplic	67	BMfull	SpathoplicR6	3305	2.43212
Spathoplic	67	BMfull	SpathoplicR6	3305	1.80635
Spathoplic	67	BMfull	SpathoplicR6	3305	2.89664
Spathoplic	67	BMfull	SpathoplicR6	3305	3.31376
Spathoplic	67	BMfull	SpathoplicR6	3305	2.00925
Spathoplic	67	BMfull	SpathoplicR6	3305	1.904
Spathoplic	67	BMfull	SpathoplicR6	3305	2.2339
Spathoplic	67	BMfull	SpathoplicR6	3305	2.1962
Spathoplic	67	BMfull	SpathoplicR6	3305	2.50693
Spathoplic	67	BMfull	SpathoplicR6	3305	2.56355
Spathoplic	67	BMfull	SpathoplicR6	3305	1.80014
Spathoplic	67	BMfull	SpathoplicR6	3305	2.22185
Spathoplic	67	BMfull	SpathoplicR6	3305	3.39071
Spathoplic	67	BMfull	SpathoplicR6	3305	1.78847
Spathoplic	67	BMfull	SpathoplicR6	3305	1.7135
Spathoplic	67	BMfull	SpathoplicR6	3305	1.96387
Spathoplic	67	BMfull	SpathoplicR6	3305	1.89646
Spathoplic	67	BMfull	SpathoplicR6	3305	2.12473
Spathoplic	67	BMfull	SpathoplicR6	3305	3.18871
Spathoplic	67	BMfull	SpathoplicR6	3305	1.77697
Spathoplic	67	BMfull	SpathoplicR6	3305	1.57554
Spathoplic	67	BMfull	SpathoplicR6	3305	2.37156
Spathoplic	67	BMfull	SpathoplicR6	3305	3.83602
Spathoplic	67	BMfull	SpathoplicR6	3305	1.71248
Spathoplic	67	BMfull	SpathoplicR6	3305	2.37978
Spathoplic	105	BMfull	SpathoplicR8	3342	2.09894
Spathoplic	105	BMfull	SpathoplicR8	3342	4.0921
Spathoplic	105	BMfull	SpathoplicR8	3342	1.79839
Spathoplic	105	BMfull	SpathoplicR8	3342	1.78391
Spathoplic	105	BMfull	SpathoplicR8	3342	3.93279
Spathoplic	105	BMfull	SpathoplicR8	3342	2.72405
Spathoplic	105	BMfull	SpathoplicR8	3342	2.11812
Spathoplic	105	BMfull	SpathoplicR8	3342	2.70175
Spathoplic	105	BMfull	SpathoplicR8	3342	1.45393
Spathoplic	105	BMfull	SpathoplicR8	3342	1.59829
Spathoplic	105	BMfull	SpathoplicR8	3342	1.68593
Spathoplic	105	BMfull	SpathoplicR8	3342	2.00348
Spathoplic	105	BMfull	SpathoplicR8	3342	2.59369
Spathoplic	105	BMfull	SpathoplicR8	3342	2.02209
Spathoplic	105	BMfull	SpathoplicR8	3342	2.90408
Spathoplic	105	BMfull	SpathoplicR8	3342	1.3897
Spathoplic	105	BMfull	SpathoplicR8	3342	2.88328
Spathoplic	105	BMfull	SpathoplicR8	3342	2.15763
Spathoplic	105	BMfull	SpathoplicR8	3342	1.51842
Spathoplic	105	BMfull	SpathoplicR8	3342	2.60869
Spathoplic	105	BMfull	SpathoplicR8	3342	3.49482
Spathoplic	105	BMfull	SpathoplicR8	3342	2.06357
Spathoplic	105	BMfull	SpathoplicR8	3342	1.80975
Spathoplic	105	BMfull	SpathoplicR8	3342	2.11543
Spathoplic	105	BMfull	SpathoplicR8	3342	1.92579
Spathoplic	105	BMfull	SpathoplicR8	3342	1.74367
Spathoplic	105	BMfull	SpathoplicR8	3342	3.79856
Spathoplic	105	BMfull	SpathoplicR8	3342	2.19064
Spathoplic	105	BMfull	SpathoplicR8	3342	4.35252
Spathoplic	105	BMfull	SpathoplicR8	3342	2.45856
Spathoplic	105	BMfull	SpathoplicR8	3342	3.62392
Spathoplic	105	BMfull	SpathoplicR8	3342	2.01648
Spathoplic	105	BMfull	SpathoplicR8	3342	2.67536
Spathoplic	105	BMfull	SpathoplicR8	3342	2.2789
Spathoplic	105	BMfull	SpathoplicR8	3342	2.40892
Spathoplic	105	BMfull	SpathoplicR8	3342	2.26202
Spathoplic	105	BMfull	SpathoplicR8	3342	3.8368
Spathoplic	105	BMfull	SpathoplicR8	3342	1.24499
Spathoplic	105	BMfull	SpathoplicR8	3342	1.65923
Spathoplic	105	BMfull	SpathoplicR8	3342	1.6894
Spathoplic	105	BMfull	SpathoplicR8	3342	2.7946
Spathoplic	105	BMfull	SpathoplicR8	3342	2.69362
Spathoplic	105	BMfull	SpathoplicR8	3342	3.81009
Spathoplic	105	BMfull	SpathoplicR8	3342	2.03718
Spathoplic	105	BMfull	SpathoplicR8	3342	1.87417
Spathoplic	105	BMfull	SpathoplicR8	3342	2.61682
Spathoplic	105	BMfull	SpathoplicR8	3342	2.24783
Spathoplic	105	BMfull	SpathoplicR8	3342	3.01911
Spathoplic	105	BMfull	SpathoplicR8	3342	4.48492
Spathoplic	105	BMfull	SpathoplicR8	3342	4.41043
Spathoplic	105	BMfull	SpathoplicR8	3342	1.45296
Spathoplic	105	BMfull	SpathoplicR8	3342	5.42023
Spathoplic	105	BMfull	SpathoplicR8	3342	1.48507
Spathoplic	105	BMfull	SpathoplicR8	3342	1.63587
Spathoplic	105	BMfull	SpathoplicR8	3342	2.4847
Spathoplic	105	BMfull	SpathoplicR8	3342	1.89582
Spathoplic	105	BMfull	SpathoplicR8	3342	2.27163
Spathoplic	105	BMfull	SpathoplicR8	3342	1.83333
Spathoplic	105	BMfull	SpathoplicR8	3342	5.33692
Spathoplic	105	BMfull	SpathoplicR8	3342	1.97314
Spathoplic	105	BMfull	SpathoplicR8	3342	3.20221
Spathoplic	105	BMfull	SpathoplicR8	3342	2.6427
Spathoplic	105	BMfull	SpathoplicR8	3342	3.04594
Spathoplic	105	BMfull	SpathoplicR8	3342	2.55599
Spathoplic	105	BMfull	SpathoplicR8	3342	2.08491
Spathoplic	105	BMfull	SpathoplicR8	3342	2.16309
Spathoplic	105	BMfull	SpathoplicR8	3342	3.3875
Spathoplic	105	BMfull	SpathoplicR8	3342	3.26404
Spathoplic	105	BMfull	SpathoplicR8	3342	1.11625
Spathoplic	105	BMfull	SpathoplicR8	3342	2.80429
Spathoplic	105	BMfull	SpathoplicR8	3342	2.91195
Spathoplic	105	BMfull	SpathoplicR8	3342	2.18767
Spathoplic	105	BMfull	SpathoplicR8	3342	1.90243
Spathoplic	105	BMfull	SpathoplicR8	3342	2.57555
Spathoplic	105	BMfull	SpathoplicR8	3342	1.61704
Spathoplic	105	BMfull	SpathoplicR8	3342	1.91762
Spathoplic	105	BMfull	SpathoplicR8	3342	2.65637
Spathoplic	105	BMfull	SpathoplicR8	3342	2.86705
Spathoplic	105	BMfull	SpathoplicR8	3342	2.50717
Spathoplic	105	BMfull	SpathoplicR8	3342	2.98628
Spathoplic	105	BMfull	SpathoplicR8	3342	1.51357
Spathoplic	105	BMfull	SpathoplicR8	3342	2.998
Spathoplic	105	BMfull	SpathoplicR8	3342	3.8721
Spathoplic	105	BMfull	SpathoplicR8	3342	2.13668
Spathoplic	105	BMfull	SpathoplicR8	3342	5.74669
Spathoplic	105	BMfull	SpathoplicR8	3342	1.53432
Spathoplic	105	BMfull	SpathoplicR8	3342	3.35776
Spathoplic	105	BMfull	SpathoplicR8	3342	2.96258
Spathoplic	105	BMfull	SpathoplicR8	3342	2.02263
Spathoplic	105	BMfull	SpathoplicR8	3342	2.95298
Spathoplic	105	BMfull	SpathoplicR8	3342	2.1702
Spathoplic	105	BMfull	SpathoplicR8	3342	1.627
Spathoplic	105	BMfull	SpathoplicR8	3342	1.46265
Spathoplic	105	BMfull	SpathoplicR8	3342	1.44419
Spathoplic	105	BMfull	SpathoplicR8	3342	3.3073
Spathoplic	105	BMfull	SpathoplicR8	3342	1.71956
Spathoplic	105	BMfull	SpathoplicR8	3342	1.85382
Spathoplic	105	BMfull	SpathoplicR8	3342	4.22996
Spathoplic	105	BMfull	SpathoplicR8	3342	2.35249
Spathoplic	105	BMfull	SpathoplicR8	3342	1.54164
Spathoplic	105	BMfull	SpathoplicR8	3342	2.91706
Spathoplic	105	BMfull	SpathoplicR8	3342	2.61475
Spathoplic	105	BMfull	SpathoplicR8	3342	2.6341
Spathoplic	105	BMfull	SpathoplicR8	3342	1.76273
Spathoplic	72	BMs	SpathoplicR5	3310	2.44387
Spathoplic	72	BMs	SpathoplicR5	3310	5.24747
Spathoplic	72	BMs	SpathoplicR5	3310	5.12601
Spathoplic	72	BMs	SpathoplicR5	3310	1.2018
Spathoplic	72	BMs	SpathoplicR5	3310	3.64346
Spathoplic	72	BMs	SpathoplicR5	3310	7.95631
Spathoplic	72	BMs	SpathoplicR5	3310	4.81015
Spathoplic	72	BMs	SpathoplicR5	3310	2.54411
Spathoplic	72	BMs	SpathoplicR5	3310	3.31236
Spathoplic	72	BMs	SpathoplicR5	3310	2.3881
Spathoplic	72	BMs	SpathoplicR5	3310	1.83074
Spathoplic	72	BMs	SpathoplicR5	3310	4.33061
Spathoplic	72	BMs	SpathoplicR5	3310	1.59907
Spathoplic	72	BMs	SpathoplicR5	3310	4.1432
Spathoplic	72	BMs	SpathoplicR5	3310	2.12368
Spathoplic	72	BMs	SpathoplicR5	3310	3.3149
Spathoplic	72	BMs	SpathoplicR5	3310	3.48748
Spathoplic	72	BMs	SpathoplicR5	3310	4.89375
Spathoplic	72	BMs	SpathoplicR5	3310	4.53165
Spathoplic	72	BMs	SpathoplicR5	3310	1.45105
Spathoplic	72	BMs	SpathoplicR5	3310	1.72351
Spathoplic	72	BMs	SpathoplicR5	3310	1.8267
Spathoplic	72	BMs	SpathoplicR5	3310	2.42949
Spathoplic	72	BMs	SpathoplicR5	3310	3.23097
Spathoplic	72	BMs	SpathoplicR5	3310	4.83401
Spathoplic	72	BMs	SpathoplicR5	3310	6.10268
Spathoplic	72	BMs	SpathoplicR5	3310	2.05527
Spathoplic	72	BMs	SpathoplicR5	3310	5.5682
Spathoplic	72	BMs	SpathoplicR5	3310	2.20143
Spathoplic	72	BMs	SpathoplicR5	3310	3.04273
Spathoplic	72	BMs	SpathoplicR5	3310	1.98838
Spathoplic	72	BMs	SpathoplicR5	3310	4.85434
Spathoplic	72	BMs	SpathoplicR5	3310	6.30147
Spathoplic	72	BMs	SpathoplicR5	3310	2.5485
Spathoplic	72	BMs	SpathoplicR5	3310	2.85916
Spathoplic	72	BMs	SpathoplicR5	3310	3.15429
Spathoplic	72	BMs	SpathoplicR5	3310	4.41428
Spathoplic	72	BMs	SpathoplicR5	3310	5.41001
Spathoplic	72	BMs	SpathoplicR5	3310	2.32285
Spathoplic	72	BMs	SpathoplicR5	3310	10.8826
Spathoplic	72	BMs	SpathoplicR5	3310	2.3001
Spathoplic	72	BMs	SpathoplicR5	3310	1.48597
Spathoplic	72	BMs	SpathoplicR5	3310	1.93024
Spathoplic	72	BMs	SpathoplicR5	3310	6.08452
Spathoplic	72	BMs	SpathoplicR5	3310	5.67151
Spathoplic	72	BMs	SpathoplicR5	3310	3.36858
Spathoplic	72	BMs	SpathoplicR5	3310	3.45405
Spathoplic	72	BMs	SpathoplicR5	3310	4.00847
Spathoplic	72	BMs	SpathoplicR5	3310	4.70061
Spathoplic	72	BMs	SpathoplicR5	3310	5.39525
Spathoplic	72	BMs	SpathoplicR5	3310	3.18117
Spathoplic	72	BMs	SpathoplicR5	3310	2.8859
Spathoplic	72	BMs	SpathoplicR5	3310	1.99366
Spathoplic	72	BMs	SpathoplicR5	3310	6.36432
Spathoplic	72	BMs	SpathoplicR5	3310	5.48948
Spathoplic	72	BMs	SpathoplicR5	3310	3.29964
Spathoplic	72	BMs	SpathoplicR5	3310	5.72475
Spathoplic	72	BMs	SpathoplicR5	3310	5.02092
Spathoplic	72	BMs	SpathoplicR5	3310	1.57166
Spathoplic	72	BMs	SpathoplicR5	3310	1.89679
Spathoplic	72	BMs	SpathoplicR5	3310	5.2773
Spathoplic	72	BMs	SpathoplicR5	3310	1.83423
Spathoplic	72	BMs	SpathoplicR5	3310	4.00034
Spathoplic	72	BMs	SpathoplicR5	3310	5.74931
Spathoplic	72	BMs	SpathoplicR5	3310	2.26
Spathoplic	72	BMs	SpathoplicR5	3310	4.44515
Spathoplic	72	BMs	SpathoplicR5	3310	5.06943
Spathoplic	72	BMs	SpathoplicR5	3310	4.31497
Spathoplic	72	BMs	SpathoplicR5	3310	2.47712
Spathoplic	72	BMs	SpathoplicR5	3310	2.95954
Spathoplic	72	BMs	SpathoplicR5	3310	9.64202
Spathoplic	72	BMs	SpathoplicR5	3310	2.36428
Spathoplic	72	BMs	SpathoplicR5	3310	2.06687
Spathoplic	72	BMs	SpathoplicR5	3310	4.34941
Spathoplic	72	BMs	SpathoplicR5	3310	2.64137
Spathoplic	72	BMs	SpathoplicR5	3310	2.93834
Spathoplic	72	BMs	SpathoplicR5	3310	2.14643
Spathoplic	72	BMs	SpathoplicR5	3310	2.02425
Spathoplic	72	BMs	SpathoplicR5	3310	3.86559
Spathoplic	72	BMs	SpathoplicR5	3310	4.40838
Spathoplic	72	BMs	SpathoplicR5	3310	3.49468
Spathoplic	72	BMs	SpathoplicR5	3310	2.87577
Spathoplic	72	BMs	SpathoplicR5	3310	3.47892
Spathoplic	72	BMs	SpathoplicR5	3310	5.00658
Spathoplic	72	BMs	SpathoplicR5	3310	3.10824
Spathoplic	72	BMs	SpathoplicR5	3310	1.25992
Spathoplic	72	BMs	SpathoplicR5	3310	2.01743
Spathoplic	73	BMs	SpathoplicR4	3311	4.10769
Spathoplic	73	BMs	SpathoplicR4	3311	3.72271
Spathoplic	73	BMs	SpathoplicR4	3311	2.95902
Spathoplic	73	BMs	SpathoplicR4	3311	3.18136
Spathoplic	73	BMs	SpathoplicR4	3311	4.21071
Spathoplic	73	BMs	SpathoplicR4	3311	3.634
Spathoplic	73	BMs	SpathoplicR4	3311	4.95441
Spathoplic	73	BMs	SpathoplicR4	3311	4.42236
Spathoplic	73	BMs	SpathoplicR4	3311	5.63172
Spathoplic	73	BMs	SpathoplicR4	3311	5.42361
Spathoplic	73	BMs	SpathoplicR4	3311	2.1562
Spathoplic	73	BMs	SpathoplicR4	3311	6.55883
Spathoplic	73	BMs	SpathoplicR4	3311	3.57274
Spathoplic	73	BMs	SpathoplicR4	3311	2.46683
Spathoplic	73	BMs	SpathoplicR4	3311	1.19778
Spathoplic	73	BMs	SpathoplicR4	3311	3.61322
Spathoplic	73	BMs	SpathoplicR4	3311	1.65847
Spathoplic	73	BMs	SpathoplicR4	3311	4.13536
Spathoplic	73	BMs	SpathoplicR4	3311	1.82838
Spathoplic	73	BMs	SpathoplicR4	3311	1.39645
Spathoplic	73	BMs	SpathoplicR4	3311	1.73385
Spathoplic	73	BMs	SpathoplicR4	3311	1.31167
Spathoplic	73	BMs	SpathoplicR4	3311	3.46425
Spathoplic	73	BMs	SpathoplicR4	3311	4.6115
Spathoplic	73	BMs	SpathoplicR4	3311	3.9852
Spathoplic	73	BMs	SpathoplicR4	3311	2.50004
Spathoplic	73	BMs	SpathoplicR4	3311	3.32227
Spathoplic	73	BMs	SpathoplicR4	3311	5.65349
Spathoplic	73	BMs	SpathoplicR4	3311	3.02621
Spathoplic	73	BMs	SpathoplicR4	3311	3.51709
Spathoplic	73	BMs	SpathoplicR4	3311	4.38875
Spathoplic	73	BMs	SpathoplicR4	3311	6.40813
Spathoplic	73	BMs	SpathoplicR4	3311	3.99402
Spathoplic	73	BMs	SpathoplicR4	3311	2.24142
Spathoplic	73	BMs	SpathoplicR4	3311	2.69498
Spathoplic	73	BMs	SpathoplicR4	3311	4.01315
Spathoplic	73	BMs	SpathoplicR4	3311	4.54566
Spathoplic	73	BMs	SpathoplicR4	3311	3.42313
Spathoplic	73	BMs	SpathoplicR4	3311	1.86166
Spathoplic	73	BMs	SpathoplicR4	3311	5.14081
Spathoplic	73	BMs	SpathoplicR4	3311	1.59843
Spathoplic	73	BMs	SpathoplicR4	3311	3.7688
Spathoplic	73	BMs	SpathoplicR4	3311	4.58362
Spathoplic	73	BMs	SpathoplicR4	3311	4.48668
Spathoplic	73	BMs	SpathoplicR4	3311	1.77994
Spathoplic	73	BMs	SpathoplicR4	3311	1.69175
Spathoplic	73	BMs	SpathoplicR4	3311	3.03254
Spathoplic	73	BMs	SpathoplicR4	3311	5.39763
Spathoplic	73	BMs	SpathoplicR4	3311	4.07995
Spathoplic	73	BMs	SpathoplicR4	3311	3.49908
Spathoplic	73	BMs	SpathoplicR4	3311	1.85522
Spathoplic	73	BMs	SpathoplicR4	3311	2.56509
Spathoplic	73	BMs	SpathoplicR4	3311	3.64251
Spathoplic	73	BMs	SpathoplicR4	3311	2.68677
Spathoplic	73	BMs	SpathoplicR4	3311	2.50952
Spathoplic	73	BMs	SpathoplicR4	3311	2.3664
Spathoplic	73	BMs	SpathoplicR4	3311	1.78591
Spathoplic	73	BMs	SpathoplicR4	3311	4.40762
Spathoplic	73	BMs	SpathoplicR4	3311	3.78113
Spathoplic	73	BMs	SpathoplicR4	3311	2.5727
Spathoplic	73	BMs	SpathoplicR4	3311	1.93468
Spathoplic	73	BMs	SpathoplicR4	3311	2.92512
Spathoplic	73	BMs	SpathoplicR4	3311	1.43011
Spathoplic	73	BMs	SpathoplicR4	3311	4.70002
Spathoplic	73	BMs	SpathoplicR4	3311	3.2464
Spathoplic	73	BMs	SpathoplicR4	3311	3.33154
Spathoplic	73	BMs	SpathoplicR4	3311	2.87423
Spathoplic	73	BMs	SpathoplicR4	3311	6.20926
Spathoplic	73	BMs	SpathoplicR4	3311	5.82143
Spathoplic	73	BMs	SpathoplicR4	3311	3.85727
Spathoplic	73	BMs	SpathoplicR4	3311	1.89214
Spathoplic	73	BMs	SpathoplicR4	3311	2.42392
Spathoplic	73	BMs	SpathoplicR4	3311	1.72629
Spathoplic	73	BMs	SpathoplicR4	3311	2.30514
Spathoplic	73	BMs	SpathoplicR4	3311	2.29644
Spathoplic	73	BMs	SpathoplicR4	3311	3.25106
Spathoplic	73	BMs	SpathoplicR4	3311	5.20552
Spathoplic	73	BMs	SpathoplicR4	3311	3.62967
Spathoplic	73	BMs	SpathoplicR4	3311	1.79596
Spathoplic	73	BMs	SpathoplicR4	3311	1.6972
Spathoplic	73	BMs	SpathoplicR4	3311	4.18423
Spathoplic	73	BMs	SpathoplicR4	3311	3.71629
Spathoplic	73	BMs	SpathoplicR4	3311	1.76563
Spathoplic	73	BMs	SpathoplicR4	3311	3.99918
Spathoplic	73	BMs	SpathoplicR4	3311	2.33807
Spathoplic	73	BMs	SpathoplicR4	3311	3.3869
Spathoplic	73	BMs	SpathoplicR4	3311	2.32361
Spathoplic	74	BMs	SpathoplicR4	3312	1.4531
Spathoplic	74	BMs	SpathoplicR4	3312	3.47112
Spathoplic	74	BMs	SpathoplicR4	3312	2.84984
Spathoplic	74	BMs	SpathoplicR4	3312	3.21523
Spathoplic	74	BMs	SpathoplicR4	3312	2.20826
Spathoplic	74	BMs	SpathoplicR4	3312	1.95936
Spathoplic	74	BMs	SpathoplicR4	3312	4.3627
Spathoplic	74	BMs	SpathoplicR4	3312	3.64312
Spathoplic	74	BMs	SpathoplicR4	3312	1.97512
Spathoplic	74	BMs	SpathoplicR4	3312	1.82173
Spathoplic	74	BMs	SpathoplicR4	3312	1.84445
Spathoplic	74	BMs	SpathoplicR4	3312	3.05842
Spathoplic	74	BMs	SpathoplicR4	3312	2.9805
Spathoplic	74	BMs	SpathoplicR4	3312	3.59195
Spathoplic	74	BMs	SpathoplicR4	3312	2.62913
Spathoplic	74	BMs	SpathoplicR4	3312	4.843
Spathoplic	74	BMs	SpathoplicR4	3312	4.48221
Spathoplic	74	BMs	SpathoplicR4	3312	3.19101
Spathoplic	74	BMs	SpathoplicR4	3312	6.71543
Spathoplic	74	BMs	SpathoplicR4	3312	2.24591
Spathoplic	74	BMs	SpathoplicR4	3312	6.05994
Spathoplic	74	BMs	SpathoplicR4	3312	4.92831
Spathoplic	74	BMs	SpathoplicR4	3312	2.32216
Spathoplic	74	BMs	SpathoplicR4	3312	6.06838
Spathoplic	74	BMs	SpathoplicR4	3312	3.21628
Spathoplic	74	BMs	SpathoplicR4	3312	6.23919
Spathoplic	74	BMs	SpathoplicR4	3312	5.96975
Spathoplic	74	BMs	SpathoplicR4	3312	4.31456
Spathoplic	74	BMs	SpathoplicR4	3312	3.72097
Spathoplic	74	BMs	SpathoplicR4	3312	4.54128
Spathoplic	74	BMs	SpathoplicR4	3312	2.15487
Spathoplic	74	BMs	SpathoplicR4	3312	1.88191
Spathoplic	74	BMs	SpathoplicR4	3312	4.46671
Spathoplic	74	BMs	SpathoplicR4	3312	2.25366
Spathoplic	74	BMs	SpathoplicR4	3312	4.2293
Spathoplic	74	BMs	SpathoplicR4	3312	1.44338
Spathoplic	74	BMs	SpathoplicR4	3312	2.4148
Spathoplic	74	BMs	SpathoplicR4	3312	6.45802
Spathoplic	74	BMs	SpathoplicR4	3312	2.00469
Spathoplic	74	BMs	SpathoplicR4	3312	3.39993
Spathoplic	74	BMs	SpathoplicR4	3312	4.52657
Spathoplic	74	BMs	SpathoplicR4	3312	2.33856
Spathoplic	74	BMs	SpathoplicR4	3312	1.34176
Spathoplic	74	BMs	SpathoplicR4	3312	6.64345
Spathoplic	74	BMs	SpathoplicR4	3312	3.98313
Spathoplic	74	BMs	SpathoplicR4	3312	3.28467
Spathoplic	74	BMs	SpathoplicR4	3312	5.27112
Spathoplic	74	BMs	SpathoplicR4	3312	1.32985
Spathoplic	74	BMs	SpathoplicR4	3312	5.19211
Spathoplic	74	BMs	SpathoplicR4	3312	3.48046
Spathoplic	74	BMs	SpathoplicR4	3312	4.61751
Spathoplic	74	BMs	SpathoplicR4	3312	2.68694
Spathoplic	74	BMs	SpathoplicR4	3312	5.93429
Spathoplic	74	BMs	SpathoplicR4	3312	5.21538
Spathoplic	74	BMs	SpathoplicR4	3312	2.85276
Spathoplic	74	BMs	SpathoplicR4	3312	4.45409
Spathoplic	74	BMs	SpathoplicR4	3312	5.5093
Spathoplic	74	BMs	SpathoplicR4	3312	7.15836
Spathoplic	74	BMs	SpathoplicR4	3312	2.12646
Spathoplic	74	BMs	SpathoplicR4	3312	6.25619
Spathoplic	74	BMs	SpathoplicR4	3312	1.75199
Spathoplic	74	BMs	SpathoplicR4	3312	3.46613
Spathoplic	74	BMs	SpathoplicR4	3312	3.70939
Spathoplic	74	BMs	SpathoplicR4	3312	4.92931
Spathoplic	74	BMs	SpathoplicR4	3312	2.62521
Spathoplic	74	BMs	SpathoplicR4	3312	7.80731
Spathoplic	74	BMs	SpathoplicR4	3312	2.72904
Spathoplic	74	BMs	SpathoplicR4	3312	2.3649
Spathoplic	74	BMs	SpathoplicR4	3312	3.0338
Spathoplic	74	BMs	SpathoplicR4	3312	4.73171
Spathoplic	74	BMs	SpathoplicR4	3312	2.94616
Spathoplic	74	BMs	SpathoplicR4	3312	3.34987
Spathoplic	74	BMs	SpathoplicR4	3312	5.20511
Spathoplic	74	BMs	SpathoplicR4	3312	3.99152
Spathoplic	74	BMs	SpathoplicR4	3312	3.04984
Spathoplic	74	BMs	SpathoplicR4	3312	5.02791
Spathoplic	74	BMs	SpathoplicR4	3312	7.09311
Spathoplic	74	BMs	SpathoplicR4	3312	2.95999
Spathoplic	74	BMs	SpathoplicR4	3312	2.55632
Spathoplic	74	BMs	SpathoplicR4	3312	4.16925
Spathoplic	74	BMs	SpathoplicR4	3312	5.00095
Spathoplic	74	BMs	SpathoplicR4	3312	4.90416
Spathoplic	77	BMaa	SpathoplicR4	3314	0.821975
Spathoplic	77	BMaa	SpathoplicR4	3314	0.594304
Spathoplic	77	BMaa	SpathoplicR4	3314	0.642248
Spathoplic	77	BMaa	SpathoplicR4	3314	0.856252
Spathoplic	77	BMaa	SpathoplicR4	3314	0.690074
Spathoplic	77	BMaa	SpathoplicR4	3314	0.698203
Spathoplic	77	BMaa	SpathoplicR4	3314	0.76514
Spathoplic	77	BMaa	SpathoplicR4	3314	1.00978
Spathoplic	77	BMaa	SpathoplicR4	3314	0.657984
Spathoplic	77	BMaa	SpathoplicR4	3314	0.820858
Spathoplic	77	BMaa	SpathoplicR4	3314	0.643793
Spathoplic	77	BMaa	SpathoplicR4	3314	0.703267
Spathoplic	77	BMaa	SpathoplicR4	3314	0.560788
Spathoplic	77	BMaa	SpathoplicR4	3314	0.644007
Spathoplic	77	BMaa	SpathoplicR4	3314	0.668586
Spathoplic	77	BMaa	SpathoplicR4	3314	0.618074
Spathoplic	78	BMaa	SpathoplicR5	3315	0.713107
Spathoplic	78	BMaa	SpathoplicR5	3315	0.691881
Spathoplic	78	BMaa	SpathoplicR5	3315	0.601601
Spathoplic	78	BMaa	SpathoplicR5	3315	0.706262
Spathoplic	78	BMaa	SpathoplicR5	3315	0.861315
Spathoplic	78	BMaa	SpathoplicR5	3315	0.623945
Spathoplic	78	BMaa	SpathoplicR5	3315	0.687198
Spathoplic	78	BMaa	SpathoplicR5	3315	0.712252
Spathoplic	78	BMaa	SpathoplicR5	3315	0.563925
Spathoplic	78	BMaa	SpathoplicR5	3315	0.68696
Spathoplic	78	BMaa	SpathoplicR5	3315	0.57253
Spathoplic	78	BMaa	SpathoplicR5	3315	0.767422
Spathoplic	78	BMaa	SpathoplicR5	3315	0.735047
Spathoplic	78	BMaa	SpathoplicR5	3315	0.696468
Spathoplic	78	BMaa	SpathoplicR5	3315	0.654965
Spathoplic	78	BMaa	SpathoplicR5	3315	0.748382
Spathoplic	78	BMaa	SpathoplicR5	3315	0.709138
Spathoplic	78	BMaa	SpathoplicR5	3315	0.819004
Spathoplic	78	BMaa	SpathoplicR5	3315	0.688386
Spathoplic	78	BMaa	SpathoplicR5	3315	0.657461
Spathoplic	78	BMaa	SpathoplicR5	3315	0.610325
Spathoplic	78	BMaa	SpathoplicR5	3315	0.868874
Spathoplic	78	BMaa	SpathoplicR5	3315	0.874911
Spathoplic	78	BMaa	SpathoplicR5	3315	0.514103
Spathoplic	78	BMaa	SpathoplicR5	3315	0.574978
Spathoplic	78	BMaa	SpathoplicR5	3315	0.693022
Spathoplic	78	BMaa	SpathoplicR5	3315	0.76205
Spathoplic	78	BMaa	SpathoplicR5	3315	0.7147
Spathoplic	78	BMaa	SpathoplicR5	3315	0.591665
Spathoplic	78	BMaa	SpathoplicR5	3315	0.737258
Spathoplic	78	BMaa	SpathoplicR5	3315	0.603812
Spathoplic	78	BMaa	SpathoplicR5	3315	0.773912
Spathoplic	78	BMaa	SpathoplicR5	3315	0.622234
Spathoplic	78	BMaa	SpathoplicR5	3315	0.894783
Spathoplic	78	BMaa	SpathoplicR5	3315	0.627891
Spathoplic	78	BMaa	SpathoplicR5	3315	0.887557
Spathoplic	78	BMaa	SpathoplicR5	3315	0.633121
Spathoplic	78	BMaa	SpathoplicR5	3315	0.662786
Spathoplic	78	BMaa	SpathoplicR5	3315	1.11292
Spathoplic	78	BMaa	SpathoplicR5	3315	0.821904
Spathoplic	78	BMaa	SpathoplicR5	3315	0.696468
Spathoplic	78	BMaa	SpathoplicR5	3315	0.709138
Spathoplic	78	BMaa	SpathoplicR5	3315	0.696468
Spathoplic	78	BMaa	SpathoplicR5	3315	1.20294
Spathoplic	78	BMaa	SpathoplicR5	3315	0.670749
Spathoplic	78	BMaa	SpathoplicR5	3315	0.682016
Spathoplic	78	BMaa	SpathoplicR5	3315	0.781613
Spathoplic	78	BMaa	SpathoplicR5	3315	0.666637
Spathoplic	78	BMaa	SpathoplicR5	3315	0.633929
Spathoplic	78	BMaa	SpathoplicR5	3315	0.731197
Spathoplic	78	BMaa	SpathoplicR5	3315	0.681089
Spathoplic	78	BMaa	SpathoplicR5	3315	0.681089
Spathoplic	78	BMaa	SpathoplicR5	3315	0.616767
Spathoplic	78	BMaa	SpathoplicR5	3315	0.669156
Spathoplic	78	BMaa	SpathoplicR5	3315	0.744603
Spathoplic	78	BMaa	SpathoplicR5	3315	0.693022
Spathoplic	78	BMaa	SpathoplicR5	3315	0.832054
Spathoplic	78	BMaa	SpathoplicR5	3315	0.710421
Spathoplic	78	BMaa	SpathoplicR5	3315	0.792025
Spathoplic	78	BMaa	SpathoplicR5	3315	0.74118
Spathoplic	78	BMaa	SpathoplicR5	3315	0.704835
Spathoplic	78	BMaa	SpathoplicR5	3315	0.58539
Spathoplic	78	BMaa	SpathoplicR5	3315	0.694733
Spathoplic	78	BMaa	SpathoplicR5	3315	0.748882
Spathoplic	78	BMaa	SpathoplicR5	3315	0.617527
Spathoplic	78	BMaa	SpathoplicR5	3315	0.653801
Spathoplic	78	BMaa	SpathoplicR5	3315	0.832719
Spathoplic	79	BMaa	SpathoplicR6	3316	1.49004
Spathoplic	79	BMaa	SpathoplicR6	3316	0.861315
Spathoplic	79	BMaa	SpathoplicR6	3316	0.79666
Spathoplic	79	BMaa	SpathoplicR6	3316	0.843939
Spathoplic	79	BMaa	SpathoplicR6	3316	0.709138
Spathoplic	79	BMaa	SpathoplicR6	3316	0.820406
Spathoplic	79	BMaa	SpathoplicR6	3316	0.823164
Spathoplic	79	BMaa	SpathoplicR6	3316	0.752614
Spathoplic	79	BMaa	SpathoplicR6	3316	0.920075
Spathoplic	79	BMaa	SpathoplicR6	3316	0.719407
Spathoplic	79	BMaa	SpathoplicR6	3316	0.739754
Spathoplic	79	BMaa	SpathoplicR6	3316	0.736878
Spathoplic	79	BMaa	SpathoplicR6	3316	0.919148
Spathoplic	79	BMaa	SpathoplicR6	3316	0.793047
Spathoplic	79	BMaa	SpathoplicR6	3316	0.795899
Spathoplic	79	BMaa	SpathoplicR6	3316	0.813156
Spathoplic	79	BMaa	SpathoplicR6	3316	1.02519
Spathoplic	79	BMaa	SpathoplicR6	3316	0.8012
Spathoplic	79	BMaa	SpathoplicR6	3316	0.815177
Spathoplic	79	BMaa	SpathoplicR6	3316	0.791145
Spathoplic	79	BMaa	SpathoplicR6	3316	0.649237
Spathoplic	79	BMaa	SpathoplicR6	3316	0.881068
Spathoplic	79	BMaa	SpathoplicR6	3316	0.847528
Spathoplic	79	BMaa	SpathoplicR6	3316	0.820406
Spathoplic	79	BMaa	SpathoplicR6	3316	0.764546
Spathoplic	79	BMaa	SpathoplicR6	3316	0.796398
Spathoplic	79	BMaa	SpathoplicR6	3316	0.794449
Spathoplic	79	BMaa	SpathoplicR6	3316	1.10736
Spathoplic	79	BMaa	SpathoplicR6	3316	1.00912
Spathoplic	79	BMaa	SpathoplicR6	3316	0.685629
Spathoplic	79	BMaa	SpathoplicR6	3316	0.765188
Spathoplic	79	BMaa	SpathoplicR6	3316	0.734667
Spathoplic	79	BMaa	SpathoplicR6	3316	0.91708
Spathoplic	79	BMaa	SpathoplicR6	3316	0.689955
Spathoplic	79	BMaa	SpathoplicR6	3316	0.655726
Spathoplic	79	BMaa	SpathoplicR6	3316	1.01024
Spathoplic	79	BMaa	SpathoplicR6	3316	1.09117
Spathoplic	79	BMaa	SpathoplicR6	3316	0.87572
Spathoplic	79	BMaa	SpathoplicR6	3316	0.868921
Spathoplic	79	BMaa	SpathoplicR6	3316	0.649783
Spathoplic	79	BMaa	SpathoplicR6	3316	0.724993
Spathoplic	79	BMaa	SpathoplicR6	3316	0.729747
Spathoplic	79	BMaa	SpathoplicR6	3316	0.663023
Spathoplic	79	BMaa	SpathoplicR6	3316	0.808022
Spathoplic	79	BMaa	SpathoplicR6	3316	0.973011
Spathoplic	79	BMaa	SpathoplicR6	3316	0.726561
Spathoplic	79	BMaa	SpathoplicR6	3316	0.709328
Spathoplic	79	BMaa	SpathoplicR6	3316	1.27741
Spathoplic	79	BMaa	SpathoplicR6	3316	0.804338
Spathoplic	79	BMaa	SpathoplicR6	3316	0.911066
Spathoplic	79	BMaa	SpathoplicR6	3316	0.797278
Spathoplic	79	BMaa	SpathoplicR6	3316	1.17351
Spathoplic	79	BMaa	SpathoplicR6	3316	0.765188
Spathoplic	79	BMaa	SpathoplicR6	3316	0.798775
Spathoplic	79	BMaa	SpathoplicR6	3316	0.834074
Spathoplic	79	BMaa	SpathoplicR6	3316	0.9133
Spathoplic	79	BMaa	SpathoplicR6	3316	0.899276
Spathoplic	79	BMaa	SpathoplicR6	3316	0.692308
Spathoplic	79	BMaa	SpathoplicR6	3316	0.7147
Spathoplic	79	BMaa	SpathoplicR6	3316	0.863953
Spathoplic	79	BMaa	SpathoplicR6	3316	0.757011
Spathoplic	79	BMaa	SpathoplicR6	3316	1.02654
Spathoplic	79	BMaa	SpathoplicR6	3316	0.989032
Spathoplic	79	BMaa	SpathoplicR6	3316	0.754777
Spathoplic	79	BMaa	SpathoplicR6	3316	0.79338
Spathoplic	79	BMaa	SpathoplicR6	3316	0.675788
Spathoplic	79	BMaa	SpathoplicR6	3316	0.655417
Spathoplic	79	BMaa	SpathoplicR6	3316	0.820406
Spathoplic	79	BMaa	SpathoplicR6	3316	0.786676
Spathoplic	79	BMaa	SpathoplicR6	3316	0.785868
Spathoplic	79	BMaa	SpathoplicR6	3316	0.676501
Spathoplic	79	BMaa	SpathoplicR6	3316	1.00786
Spathoplic	79	BMaa	SpathoplicR6	3316	0.823758
Spathoplic	79	BMaa	SpathoplicR6	3316	0.729129
Spathoplic	79	BMaa	SpathoplicR6	3316	0.893761
Spathoplic	79	BMaa	SpathoplicR6	3316	0.811065
Spathoplic	79	BMaa	SpathoplicR6	3316	0.934599
Spathoplic	79	BMaa	SpathoplicR6	3316	0.761979
Spathoplic	79	BMaa	SpathoplicR6	3316	0.877336
Spathoplic	79	BMaa	SpathoplicR6	3316	0.957988
Spathoplic	79	BMaa	SpathoplicR6	3316	0.868921
Spathoplic	79	BMaa	SpathoplicR6	3316	0.964525
Spathoplic	79	BMaa	SpathoplicR6	3316	0.942609
Spathoplic	79	BMaa	SpathoplicR6	3316	1.40325
Spathoplic	79	BMaa	SpathoplicR6	3316	0.787651
Spathoplic	79	BMaa	SpathoplicR6	3316	1.00876
Spathoplic	79	BMaa	SpathoplicR6	3316	0.799488
Spathoplic	79	BMaa	SpathoplicR6	3316	0.689955
Spathoplic	79	BMaa	SpathoplicR6	3316	0.665567
Spathoplic	79	BMaa	SpathoplicR6	3316	0.831626
Spathoplic	79	BMaa	SpathoplicR6	3316	0.740324
Spathoplic	79	BMaa	SpathoplicR6	3316	0.680685
Spathoplic	79	BMaa	SpathoplicR6	3316	0.596158
Spathoplic	79	BMaa	SpathoplicR6	3316	1.13227
Spathoplic	79	BMaa	SpathoplicR6	3316	0.762122
Spathoplic	79	BMaa	SpathoplicR6	3316	1.01302
Spathoplic	79	BMaa	SpathoplicR6	3316	0.936215
Spathoplic	79	BMaa	SpathoplicR6	3316	0.841086
Spathoplic	79	BMaa	SpathoplicR6	3316	0.770703
Spathoplic	79	BMaa	SpathoplicR6	3316	0.605214
Spathoplic	79	BMaa	SpathoplicR6	3316	0.879356
Spathoplic	79	BMaa	SpathoplicR6	3316	0.724517
Spathoplic	79	BMaa	SpathoplicR6	3316	0.685249
Spathoplic	79	BMaa	SpathoplicR6	3316	0.63797
Spathoplic	79	BMaa	SpathoplicR6	3316	0.667825
Spathoplic	79	BMaa	SpathoplicR6	3316	0.684631
Spathoplic	79	BMaa	SpathoplicR6	3316	0.969137
Spathoplic	79	BMaa	SpathoplicR6	3316	1.2734
Spathoplic	79	BMaa	SpathoplicR6	3316	0.712941
Spathoplic	79	BMaa	SpathoplicR6	3316	1.08839
Spathoplic	79	BMaa	SpathoplicR6	3316	0.763049
Spathoplic	79	BMaa	SpathoplicR6	3316	0.638802
Spathoplic	79	BMaa	SpathoplicR6	3316	0.817958
Spathoplic	79	BMaa	SpathoplicR6	3316	0.694828
Spathoplic	79	BMaa	SpathoplicR6	3316	0.712275
Spathoplic	79	BMaa	SpathoplicR6	3316	0.761028
Spathoplic	79	BMaa	SpathoplicR6	3316	0.777192
Spathoplic	79	BMaa	SpathoplicR6	3316	0.727441
Spathoplic	80	BMaa	SpathoplicR7	3317	0.865831
Spathoplic	80	BMaa	SpathoplicR7	3317	0.719335
Spathoplic	80	BMaa	SpathoplicR7	3317	0.822546
Spathoplic	80	BMaa	SpathoplicR7	3317	1.01005
Spathoplic	80	BMaa	SpathoplicR7	3317	0.790313
Spathoplic	80	BMaa	SpathoplicR7	3317	0.802175
Spathoplic	80	BMaa	SpathoplicR7	3317	0.962006
Spathoplic	80	BMaa	SpathoplicR7	3317	0.874484
Spathoplic	80	BMaa	SpathoplicR7	3317	0.950453
Spathoplic	80	BMaa	SpathoplicR7	3317	0.722116
Spathoplic	80	BMaa	SpathoplicR7	3317	0.72611
Spathoplic	80	BMaa	SpathoplicR7	3317	0.742273
Spathoplic	80	BMaa	SpathoplicR7	3317	0.756274
Spathoplic	80	BMaa	SpathoplicR7	3317	0.634285
Spathoplic	80	BMaa	SpathoplicR7	3317	0.666922
Spathoplic	80	BMaa	SpathoplicR7	3317	0.691881
Spathoplic	80	BMaa	SpathoplicR7	3317	0.927063
Spathoplic	80	BMaa	SpathoplicR7	3317	0.784252
Spathoplic	80	BMaa	SpathoplicR7	3317	0.745982
Spathoplic	80	BMaa	SpathoplicR7	3317	1.19063
Spathoplic	80	BMaa	SpathoplicR7	3317	0.717885
Spathoplic	80	BMaa	SpathoplicR7	3317	0.970325
Spathoplic	80	BMaa	SpathoplicR7	3317	0.709447
Spathoplic	80	BMaa	SpathoplicR7	3317	0.856751
Spathoplic	80	BMaa	SpathoplicR7	3317	0.842418
Spathoplic	80	BMaa	SpathoplicR7	3317	0.696183
Spathoplic	80	BMaa	SpathoplicR7	3317	0.86828
Spathoplic	80	BMaa	SpathoplicR7	3317	0.684013
Spathoplic	80	BMaa	SpathoplicR7	3317	0.963432
Spathoplic	80	BMaa	SpathoplicR7	3317	0.724161
Spathoplic	80	BMaa	SpathoplicR7	3317	0.804956
Spathoplic	80	BMaa	SpathoplicR7	3317	0.91998
Spathoplic	80	BMaa	SpathoplicR7	3317	0.677523
Spathoplic	80	BMaa	SpathoplicR7	3317	0.645695
Spathoplic	80	BMaa	SpathoplicR7	3317	0.588955
Spathoplic	80	BMaa	SpathoplicR7	3317	1.03688
Spathoplic	80	BMaa	SpathoplicR7	3317	0.805574
Spathoplic	80	BMaa	SpathoplicR7	3317	0.827609
Spathoplic	80	BMaa	SpathoplicR7	3317	0.81116
Spathoplic	80	BMaa	SpathoplicR7	3317	0.79212
Spathoplic	80	BMaa	SpathoplicR7	3317	1.21806
Spathoplic	80	BMaa	SpathoplicR7	3317	0.933386
Spathoplic	80	BMaa	SpathoplicR7	3317	0.712038
Spathoplic	80	BMaa	SpathoplicR7	3317	0.609992
Spathoplic	80	BMaa	SpathoplicR7	3317	1.10294
Spathoplic	80	BMaa	SpathoplicR7	3317	0.746861
Spathoplic	80	BMaa	SpathoplicR7	3317	0.67353
Spathoplic	80	BMaa	SpathoplicR7	3317	0.747503
Spathoplic	80	BMaa	SpathoplicR7	3317	0.779759
Spathoplic	80	BMaa	SpathoplicR7	3317	0.850428
Spathoplic	80	BMaa	SpathoplicR7	3317	0.766115
Spathoplic	80	BMaa	SpathoplicR7	3317	0.855206
Spathoplic	80	BMaa	SpathoplicR7	3317	0.788934
Spathoplic	80	BMaa	SpathoplicR7	3317	0.680043
Spathoplic	80	BMaa	SpathoplicR7	3317	0.906074
Spathoplic	80	BMaa	SpathoplicR7	3317	0.761028
Spathoplic	80	BMaa	SpathoplicR7	3317	0.643912
Spathoplic	80	BMaa	SpathoplicR7	3317	0.678355
Spathoplic	80	BMaa	SpathoplicR7	3317	0.975911
Spathoplic	80	BMaa	SpathoplicR7	3317	0.809615
Spathoplic	80	BMaa	SpathoplicR7	3317	1.01827
Spathoplic	80	BMaa	SpathoplicR7	3317	0.65304
Spathoplic	80	BMaa	SpathoplicR7	3317	0.742606
Spathoplic	80	BMaa	SpathoplicR7	3317	0.705239
Spathoplic	80	BMaa	SpathoplicR7	3317	0.737044
Spathoplic	80	BMaa	SpathoplicR7	3317	0.738019
Spathoplic	80	BMaa	SpathoplicR7	3317	0.954447
Spathoplic	80	BMaa	SpathoplicR7	3317	0.84149
Spathoplic	80	BMaa	SpathoplicR7	3317	1.0674
Spathoplic	80	BMaa	SpathoplicR7	3317	0.797278
Spathoplic	80	BMaa	SpathoplicR7	3317	0.74156
Spathoplic	80	BMaa	SpathoplicR7	3317	0.625514
Spathoplic	80	BMaa	SpathoplicR7	3317	0.942609
Spathoplic	80	BMaa	SpathoplicR7	3317	0.881068
Spathoplic	80	BMaa	SpathoplicR7	3317	0.584463
Spathoplic	80	BMaa	SpathoplicR7	3317	0.879927
Spathoplic	80	BMaa	SpathoplicR7	3317	0.701246
Spathoplic	80	BMaa	SpathoplicR7	3317	0.710849
Spathoplic	80	BMaa	SpathoplicR7	3317	0.737567
Spathoplic	80	BMaa	SpathoplicR7	3317	1.06255
Spathoplic	80	BMaa	SpathoplicR7	3317	0.861933
Spathoplic	80	BMaa	SpathoplicR7	3317	0.775623
Spathoplic	80	BMaa	SpathoplicR7	3317	0.882019
Spathoplic	80	BMaa	SpathoplicR7	3317	1.09519
Spathoplic	80	BMaa	SpathoplicR7	3317	0.86015
Spathoplic	80	BMaa	SpathoplicR7	3317	0.722734
Spathoplic	80	BMaa	SpathoplicR7	3317	0.779284
Spathoplic	80	BMaa	SpathoplicR7	3317	0.746314
Spathoplic	80	BMaa	SpathoplicR7	3317	0.727274
Spathoplic	80	BMaa	SpathoplicR7	3317	1.32512
Spathoplic	80	BMaa	SpathoplicR7	3317	1.39555
Spathoplic	80	BMaa	SpathoplicR7	3317	0.732765
Spathoplic	80	BMaa	SpathoplicR7	3317	0.969921
Spathoplic	80	BMaa	SpathoplicR7	3317	0.644269
Spathoplic	80	BMaa	SpathoplicR7	3317	0.749143
Spathoplic	80	BMaa	SpathoplicR7	3317	1.20399
Spathoplic	80	BMaa	SpathoplicR7	3317	1.08785
Spathoplic	80	BMaa	SpathoplicR7	3317	1.168
Spathoplic	80	BMaa	SpathoplicR7	3317	0.679805
Spathoplic	80	BMaa	SpathoplicR7	3317	0.761979
Spathoplic	80	BMaa	SpathoplicR7	3317	0.764023
Spathoplic	80	BMaa	SpathoplicR7	3317	0.837972
Spathoplic	80	BMaa	SpathoplicR7	3317	0.90819
Spathoplic	80	BMaa	SpathoplicR7	3317	0.736188
Spathoplic	101	BMs	SpathoplicR8	3339	2.7244
Spathoplic	101	BMs	SpathoplicR8	3339	2.13084
Spathoplic	101	BMs	SpathoplicR8	3339	1.03208
Spathoplic	101	BMs	SpathoplicR8	3339	0.839137
Spathoplic	101	BMs	SpathoplicR8	3339	0.992954
Spathoplic	101	BMs	SpathoplicR8	3339	1.1134
Spathoplic	101	BMs	SpathoplicR8	3339	0.988367
Spathoplic	101	BMs	SpathoplicR8	3339	1.42869
Spathoplic	101	BMs	SpathoplicR8	3339	1.55141
Spathoplic	101	BMs	SpathoplicR8	3339	1.34052
Spathoplic	101	BMs	SpathoplicR8	3339	1.53772
Spathoplic	101	BMs	SpathoplicR8	3339	2.61245
Spathoplic	101	BMs	SpathoplicR8	3339	2.45941
Spathoplic	101	BMs	SpathoplicR8	3339	1.57906
Spathoplic	101	BMs	SpathoplicR8	3339	1.68621
Spathoplic	101	BMs	SpathoplicR8	3339	2.48382
Spathoplic	101	BMs	SpathoplicR8	3339	1.25816
Spathoplic	101	BMs	SpathoplicR8	3339	1.04135
Spathoplic	101	BMs	SpathoplicR8	3339	2.02703
Spathoplic	101	BMs	SpathoplicR8	3339	1.55985
Spathoplic	101	BMs	SpathoplicR8	3339	2.0702
Spathoplic	101	BMs	SpathoplicR8	3339	1.60537
Spathoplic	101	BMs	SpathoplicR8	3339	1.36472
Spathoplic	101	BMs	SpathoplicR8	3339	1.87424
Spathoplic	101	BMs	SpathoplicR8	3339	1.43934
Spathoplic	101	BMs	SpathoplicR8	3339	1.45077
Spathoplic	101	BMs	SpathoplicR8	3339	2.57513
Spathoplic	101	BMs	SpathoplicR8	3339	1.91598
Spathoplic	101	BMs	SpathoplicR8	3339	2.36645
Spathoplic	101	BMs	SpathoplicR8	3339	2.08893
Spathoplic	101	BMs	SpathoplicR8	3339	2.0633
Spathoplic	101	BMs	SpathoplicR8	3339	1.92185
Spathoplic	101	BMs	SpathoplicR8	3339	1.07525
Spathoplic	101	BMs	SpathoplicR8	3339	2.78274
Spathoplic	101	BMs	SpathoplicR8	3339	2.58913
Spathoplic	101	BMs	SpathoplicR8	3339	2.37491
Spathoplic	101	BMs	SpathoplicR8	3339	2.56628
Spathoplic	101	BMs	SpathoplicR8	3339	2.3717
Spathoplic	101	BMs	SpathoplicR8	3339	0.815581
Spathoplic	101	BMs	SpathoplicR8	3339	1.35181
Spathoplic	101	BMs	SpathoplicR8	3339	0.810019
Spathoplic	101	BMs	SpathoplicR8	3339	2.36181
Spathoplic	101	BMs	SpathoplicR8	3339	2.32732
Spathoplic	101	BMs	SpathoplicR8	3339	1.68194
Spathoplic	101	BMs	SpathoplicR8	3339	1.26032
Spathoplic	101	BMs	SpathoplicR8	3339	0.888199
Spathoplic	101	BMs	SpathoplicR8	3339	1.55671
Spathoplic	101	BMs	SpathoplicR8	3339	2.35492
Spathoplic	101	BMs	SpathoplicR8	3339	2.20761
Spathoplic	101	BMs	SpathoplicR8	3339	1.82567
Spathoplic	101	BMs	SpathoplicR8	3339	2.46552
Spathoplic	101	BMs	SpathoplicR8	3339	2.16457
Spathoplic	101	BMs	SpathoplicR8	3339	2.31349
Spathoplic	101	BMs	SpathoplicR8	3339	1.49629
Spathoplic	101	BMs	SpathoplicR8	3339	2.47855
Spathoplic	101	BMs	SpathoplicR8	3339	4.73674
Spathoplic	101	BMs	SpathoplicR8	3339	2.99472
Spathoplic	101	BMs	SpathoplicR8	3339	2.10174
Spathoplic	101	BMs	SpathoplicR8	3339	2.42621
Spathoplic	101	BMs	SpathoplicR8	3339	2.18406
Spathoplic	101	BMs	SpathoplicR8	3339	2.36039
Spathoplic	101	BMs	SpathoplicR8	3339	2.01453
Spathoplic	101	BMs	SpathoplicR8	3339	1.59672
Spathoplic	101	BMs	SpathoplicR8	3339	2.70149
Spathoplic	101	BMs	SpathoplicR8	3339	1.72719
Spathoplic	101	BMs	SpathoplicR8	3339	0.799037
Spathoplic	101	BMs	SpathoplicR8	3339	2.56728
Spathoplic	101	BMs	SpathoplicR8	3339	1.4667
Spathoplic	101	BMs	SpathoplicR8	3339	2.73724
Spathoplic	101	BMs	SpathoplicR8	3339	4.45538
Spathoplic	101	BMs	SpathoplicR8	3339	2.26894
Spathoplic	101	BMs	SpathoplicR8	3339	2.72928
Spathoplic	101	BMs	SpathoplicR8	3339	1.6305
Spathoplic	101	BMs	SpathoplicR8	3339	1.83901
Spathoplic	101	BMs	SpathoplicR8	3339	1.24283
Spathoplic	101	BMs	SpathoplicR8	3339	1.78291
Spathoplic	101	BMs	SpathoplicR8	3339	1.00603
Spathoplic	101	BMs	SpathoplicR8	3339	1.90328
Spathoplic	101	BMs	SpathoplicR8	3339	3.78874
Spathoplic	101	BMs	SpathoplicR8	3339	2.48981
Spathoplic	101	BMs	SpathoplicR8	3339	1.51619
Spathoplic	101	BMs	SpathoplicR8	3339	1.27903
Spathoplic	101	BMs	SpathoplicR8	3339	2.43034
Spathoplic	101	BMs	SpathoplicR8	3339	2.12437
Spathoplic	101	BMs	SpathoplicR8	3339	1.70768
Spathoplic	101	BMs	SpathoplicR8	3339	1.81555
Spathoplic	101	BMs	SpathoplicR8	3339	1.88199
Spathoplic	101	BMs	SpathoplicR8	3339	3.60174
Spathoplic	101	BMs	SpathoplicR8	3339	2.31292
Spathoplic	101	BMs	SpathoplicR8	3339	2.27957
Spathoplic	101	BMs	SpathoplicR8	3339	1.50363
Spathoplic	101	BMs	SpathoplicR8	3339	2.05254
Spathoplic	101	BMs	SpathoplicR8	3339	3.13366
Spathoplic	101	BMs	SpathoplicR8	3339	1.85382
Spathoplic	101	BMs	SpathoplicR8	3339	1.61257
Spathoplic	101	BMs	SpathoplicR8	3339	1.5884
Spathoplic	101	BMs	SpathoplicR8	3339	1.86278
Spathoplic	101	BMs	SpathoplicR8	3339	3.00026
Spathoplic	101	BMs	SpathoplicR8	3339	2.11655
Spathoplic	101	BMs	SpathoplicR8	3339	2.21232
Spathoplic	101	BMs	SpathoplicR8	3339	2.5042
Spathoplic	101	BMs	SpathoplicR8	3339	2.29174
Spathoplic	101	BMs	SpathoplicR8	3339	1.90597
Spathoplic	107	BMs	SpathoplicR8	3343	0.766567
Spathoplic	104	BMs	NA	3341	1.80704
Spathoplic	104	BMs	NA	3341	1.18483
Spathoplic	100	BMs	SpathoplicR8	3338	1.78531
Spathoplic	100	BMs	SpathoplicR8	3338	1.59059
Spathoplic	100	BMs	SpathoplicR8	3338	0.983304
Spathoplic	100	BMs	SpathoplicR8	3338	2.40795
Spathoplic	100	BMs	SpathoplicR8	3338	0.775029
Spathoplic	100	BMs	SpathoplicR8	3338	1.25614
Spathoplic	100	BMs	SpathoplicR8	3338	0.917436

## Sheet: DATA2_Sugars germination
dish_id	species_code	medium	seeds	breakingtesta	protocorms	kbII	germination
1	Arugram	BMaa	104	88	0	45.8333	0			metdata	Sheet: DATA2_Sugars_germination. This sheet contains raw germination data on media with various carbon sources. Each row corresponds to one given Petri dish, medium, sowing batch, and photograph.
2	Arugram	BM-	89	81	0	47.6471	0			Variable	Definition	Unit / format
3	Arugram	BM-	83	140	0	62.7803	0			species_code	Abbreviated species code used in the raw data. Arugram = Arundina graminifolia; Spaplic = Spathoglottis plicata.	Text
4	Arugram	BMfull	36	0	28	78.5714	78.5714			dish_id	Identifier of the Petri dish.	Integer
5	Arugram	BMs	23	5	4	43.9024	31.7073			medium	Culture medium used.	Text
6	Arugram	BMaa	52	43	0	45.2632	0			seeds	number of well developed seeds per whole Petri dish	Number
7	Arugram	BM-	57	179	0	75.8475	0			breakingtesta	number of seeds breaking testa which yet does not resamble protocorms per whole Petri dish	Number
8	Arugram	BMaa	62	129	0	67.5393	0			protocorms	number of protocormswith rhizoids per whole Petri dish	Number
9	Arugram	BMaa	12	62	0	83.7838	0			photo_id	Identifier of the photograph used for scoring or measurement.	Integer/text
10	Arugram	BMfull	7	1	26	96.1538	95.6044			length_mm	Maximum length of the measured embryo/protocorm/seedling.	mm
11	Arugram	BMfull	11	0	38	93.1677	93.1677			germination	Identifier of the photograph used for scoring or measurement.	percentage
12	Arugram	BM-	59	123	0	67.5824	0			kbII	Maximum length of the measured embryo/protocorm/seedling.	percentage
13	Arugram	BMfull	20	12	0	87.8049	80.4878
14	Arugram	BMs	56	23	41	69.2308	56.5934
15	Arugram	BMs	88	41	26	56.4356	36.1386
16	Arugram	BM-	41	92	0	69.1729	0
17	Arugram	BMfull	11	0	10	85.7143	85.7143
18	Arugram	BMs	NA	NA	NA	NA	NA
19	Arugram	BMs	5	18	5	92.0635	63.4921
20	Arugram	BMaa	132	267	8	67.5676	1.9656
21	Arugram	BM-	116	180	0	60.8108	0
22	Arugram	BMs	NA	NA	NA	NA	NA
64	Spaplic	BMfull	24	0	113	82.4818	82.4818
65	Spaplic	BMfull	19	0	215	91.8803	91.8803				Germination when counting only well developed protocorms as germinated.
66	Spaplic	BMfull	31	5	127	77.9141	80.9816				Germination when counting both braking testa and protocorm cathegories as germinated.
67	Spaplic	BMfull	40	5	202	81.7814	83.8057
68	Spaplic	BM-	81	244	0	0	75.0769
69	Spaplic	BM-	26	67	0	0	72.043
70	Spaplic	BM-	65	145	0	0	69.0476
71	Spaplic	BM-	28	78	0	0	73.5849
72	Spaplic	BMs	24	3	100	78.7402	81.1024
73	Spaplic	BMs	19	2	122	85.3147	86.7133
74	Spaplic	BMs	15	1	94	85.4545	86.3636
77	Spaplic	BMaa	1	20	1	4.54545	95.4545
78	Spaplic	BMaa	27	91	19	13.8686	80.292
79	Spaplic	BMaa	140	607	42	5.32319	82.256
80	Spaplic	BMaa	29	102	66	33.5025	85.2792
100	Spaplic	BMs	9	3	6	33.3333	50
101	Spaplic	BMs	131	8	291	67.6744	69.5349
102	Spaplic	BM-	NA	NA	NA	NA	NA
104	Spaplic	BMs	8	8	1	5.88235	52.9412
105	Spaplic	BMfull	57	14	257	78.3537	82.622
107	Spaplic	BMs	2	0	2	50	50

## Sheet: DATA3_fungi germination
dish_id	species_code	fungus	seeds	breakingtesta	protocorms	germination	kbII
1	Spathoplic	cer_PLpc1	441	0	0	0	0			metdata	Sheet: DATA3_fungi_germination. This sheet contains raw germination data on media with various fungal isolates. Each row corresponds to one given Petri dish, medium, sowing batch, and photograph.
2	Spathoplic	cer_PLpc1	306	0	0	0	0			Variable	Definition	Unit / format
3	Spathoplic	cer_PLpc1	240	0	0	0	0			species_code	Abbreviated species code used in the raw data. Arugram = Arundina graminifolia; Spaplic = Spathoglottis plicata.	Text
4	Spathoplic	tul_CZ11	71	250	3	0.925925926	78.08641975			dish_id	Identifier of the Petri dish.	Integer
5	Spathoplic	tul_CZ11	23	161	7	3.664921466	87.95811518			fungus	Culture medium used.	Text
6	Spathoplic	tul_CZ11	35	180	4	1.826484018	84.01826484			seeds	number of well developed seeds per whole Petri dish	Number
7	Spathoplic	tul_CZ7	7	3	149	93.71069182	95.59748428			breakingtesta	number of seeds breaking testa which yet does not resamble protocorms per whole Petri dish	Number
8	Spathoplic	tul_CZ7	137	321	505	52.44029076	85.77362409			protocorms	number of protocormswith rhizoids per whole Petri dish	Number
9	Spathoplic	tul_CZ7	129	482	578	48.61227923	89.15054668			germination	Germination when counting only well developed protocorms as germinated.	percentage
10	Spathoplic	tul_CZ7	65	57	266	68.55670103	83.24742268			kbII	Germination when counting both braking testa and protocorm cathegories as germinated.	percentage
11	Spathoplic	tul_CZ1	73	215	210	42.1686747	85.34136546
12	Spathoplic	tul_CZ1	39	77	145	55.55555556	85.05747126
13	Spathoplic	tul_CZ15	169	298	26	5.273833671	65.72008114
14	Spathoplic	tul_CZ1	68	344	29	6.575963719	84.58049887
15	Spathoplic	tul_CZ1	71	243	59	15.81769437	80.96514745
16	Spathoplic	tul_CZ15	77	165	8	46056	69.2
17	Spathoplic	tul_CZ15	252	348	28	4.458598726	59.87261146
18	Spathoplic	tul_CZ15	73	317	12	2.985074627	81.84079602
18x	Spathoplic	1oma	172	708	0	0	80.45454545
19	Spathoplic	1oma	210	307	0	0	59.38104449
20	Spathoplic	1oma	161	320	0	0	66.52806653
21	Spathoplic	tul_CZ5	272	73	2	0.576368876	21.61383285
22	Spathoplic	tul_CZ5	298	4	0	0	1.324503311
23	Spathoplic	tul_CZ5	302	31	0	0	9.309309309
24	Spathoplic	tul_CZ5	152	57	0	0	27.27272727
25	Spathoplic	seb_CZ3	509	0	0	0	0
26	Spathoplic	seb_CZ3	273	0	0	0	0
27	Spathoplic	seb_CZ3	296	0	0	0	0
28	Spathoplic	1oma	15	82	12	11.00917431	86.23853211
29	Spathoplic	cer_CZ13	358	31	0	0	7.969151671
30	Spathoplic	cer_CZ13	91	59	0	0	39.33333333
31	Spathoplic	cer_CZ13	360	2	0	0	0.552486188
32	Spathoplic	cer_CZ14	234	1	0	0	0.425531915
33	Spathoplic	cer_CZ14	163	0	0	0	0
34	Spathoplic	cer_CZ14	420	0	0	0	0
35	Spathoplic	cer_CZ14	376	0	0	0	0
36	Spathoplic	tul_R_OV3	49	26	414	84.66257669	89.9795501
37	Spathoplic	tul_R_OV3	25	0	72	74.22680412	74.22680412
38	Spathoplic	tul_R_OV3	189	3	173	47.82608696	48.64130435
39	Spathoplic	tul_R_OV3	70	29	461	82.32142857	87.5
40	Spathoplic	tul_R_OPI	170	34	426	67.61904762	73.01587302
41	Spathoplic	tul_R_421	75	39	573	83.40611354	89.08296943
42	Spathoplic	tul_R_421	84	32	416	78.19548872	84.21052632
43	Spathoplic	tul_R_421	77	88	302	64.66809422	83.5117773
44	Spathoplic	tul_R_OPI	136	17	284	64.98855835	68.87871854
45	Spathoplic	tul_R_OPI	42	9	341	86.98979592	89.28571429
46	Spathoplic	tul_R_OPI	18	5	121	84.02777778	87.5
47	Spathoplic	cer_PLom	670	0	0	0	0
48	Spathoplic	cer_PLom	198	0	0	0	0
49	Spathoplic	cer_PLom	240	0	0	0	0
50	Spathoplic	cer_PLom	381	0	0	0	0
51	Spathoplic	cer_a36	310	6	0	0	1.898734177
52	Spathoplic	cer_a36	213	3	0	0	1.388888889
53	Spathoplic	cer_a36	829	4	0	0	0.480192077
54	Spathoplic	cer_a36	111	1	0	0	0.892857143
55	Spathoplic	seb_CZ1	527	5	0	0	0.939849624
56	Spathoplic	seb_CZ1	219	0	0	0	0
57	Spathoplic	seb_CZ1	253	0	0	0	0
58	Spathoplic	seb_CZ1	409	1	0	0	0.243902439
59	Spathoplic	tul_Rf2	54	313	98	21.07526882	88.38709677
60	Spathoplic	tul_Rf2	47	203	156	38.42364532	88.42364532
61	Spathoplic	tul_Rf2	55	74	148	53.42960289	80.14440433
62	Spathoplic	tul_Rf2	43	619	101	13.23722149	94.36435125
63	Spathoplic	tul_Rf2	23	0	112	82.96296296	82.96296296
64	Spathoplic	bm-1	24	0	113	82.48175182	82.48175182
65	Spathoplic	bm-1	19	0	215	91.88034188	91.88034188
66	Spathoplic	bm-1	31	5	127	77.91411043	80.98159509
67	Spathoplic	bm-1	40	5	202	81.78137652	83.80566802
76	Spathoplic	seb_CZ3	700	0	0	0	0
81	Spathoplic	tul_R215	28	5	294	89.90825688	91.43730887
82	Spathoplic	tul_R215	100	75	789	81.84647303	89.62655602
83	Spathoplic	tul_R215	15	3	396	95.65217391	96.37681159
84	Spathoplic	tul_R215	55	0	714	92.84785436	92.84785436
85	Spathoplic	tul_CZ11	82	159	0	0	65.97510373
86	Spathoplic	tul_R_421	37	31	368	84.40366972	91.51376147
87	Spathoplic	tul_R_OPI	15	1	91	85.04672897	85.98130841
88	Spathoplic	tul_R_OPI	34	9	278	86.60436137	89.40809969
89	Spathoplic	tul_R_OPI	45	23	378	84.75336323	89.9103139
90	Spathoplic	tul_R_OPI	76	32	512	82.58064516	87.74193548
91	Spathoplic	142	8	1	143	94.07894737	94.73684211
92	Spathoplic	142	101	12	353	75.75107296	78.32618026
93	Spathoplic	142	181	5	560	75.06702413	75.73726542
94	Spathoplic	142	1	0	50	98.03921569	98.03921569
95	Spathoplic	tul_R_111	17	5	284	92.81045752	94.44444444
96	Spathoplic	tul_R_111	27	1	231	89.18918919	89.57528958
97	Spathoplic	tul_R_111	62	0	397	86.49237473	86.49237473
98	Spathoplic	tul_R_111	35	0	385	91.66666667	91.66666667
105	Spathoplic	bm-1	57	14	257	78.35365854	82.62195122
1	ArugramD	tul5n	105	6	12	9.7561
2	ArugramR	tul15	459	199	1	0.151745
3	ArugramR	tul11	166	141	6	1.91693
4	ArugramR	seb3	178	105	0	0
5	ArugramD	tul1	526	39	1	0.176678
6	ArugramD	tul15	72	0	0	0
7	ArugramD	tul5n	409	6	0	0
8	ArugramR	tul1	322	86	0	0
9	ArugramR	tul5n	332	144	4	0.833333
10	ArugramD	tul11	32	204	0	0
11	ArugramD	tul11	113	31	0	0
12	ArugramR	tul5n	323	151	13	2.6694
13	ArugramD	tul15	74	9	0	0
14	ArugramR	tul1	178	69	0	0
15	ArugramD	tul15	105	2	0	0
16	ArugramR	tul5n	217	109	8	2.39521
17	ArugramD	tul15	116	7	0	0
18	ArugramR	tul1	261	114	0	0
19	ArugramR	tul1	130	84	0	0
20	ArugramD	tul1	308	15	0	0
21	ArugramD	tul1	55	73	0	0
22	ArugramD	tul1	301	15	0	0
23	ArugramD	seb1	202	1	0	0
24	ArugramD	tul11	112	11	0	0
25	ArugramR	seb3	175	35	0	0
26	ArugramR	tul5n	338	222	16	2.77778
27	ArugramR	tul15	210	135	0	0
28	ArugramR	tul11	175	166	1	0.292398
29	ArugramR	tul11	228	208	0	0
30	ArugramD	seb3	137	0	0	0
31	ArugramD	seb3	343	0	0	0
32	ArugramR	tul15	146	82	0	0
33	ArugramR	tul5n	208	156	5	1.35501
34	ArugramR	seb3	197	159	0	0
35	ArugramD	tul1	161	0	0	0
36	ArugramR	seb3	198	149	0	0
37	ArugramR	tul1	311	129	1	0.226757
38	ArugramR	tul15	239	142	0	0
39	ArugramD	tul5n	208	6	4	1.83486
40	ArugramD	tul5n	91	8	2	1.9802
41	ArugramD	tul5n	68	1	0	0
42	ArugramR	seb3	211	221	0	0
43	ArugramR	tul15	335	144	0	0
44	ArugramR	tul11	6	10	0	0
45	ArugramD	tul11	208	23	0	0
46	ArugramD	tul5n	41	26	1	1.47059
47	ArugramD	tul15	189	34	0	0
48	ArugramD	seb3	129	30	0	0

## Sheet: DATA4_fungi diameter
	dish_id	species_code	photo_id	fungal_strain	length_mm
1	4	Spaplic	3242	tul_CZ11	0.554417			metdata	Sheet:DATA4_Fungi_diameter This sheet contains raw protocorm/seedling maximum diameter measured data.
2	4	Spaplic	3242	tul_CZ11	0.42815			Variable	Definition	Unit / format
3	4	Spaplic	3242	tul_CZ11	0.54712			species_code	Abbreviated species code used in the raw data. Arugram = Arundina graminifolia; Spaplic = Spathoglottis plicata.	Text
4	4	Spaplic	3242	tul_CZ11	0.641844			dish_id	Identifier of the Petri dish or replicate dish.	Integer
5	4	Spaplic	3242	tul_CZ11	0.569274			medium	Culture medium or fungal/isolate treatment used for germination. For example, BMfull = full-strength BM medium. Other medium/isolate codes are defined in the treatment-code table.	Text
6	4	Spaplic	3242	tul_CZ11	0.504737			sowing_batch	Sowing batch or experimental round.	Integer
7	4	Spaplic	3242	tul_CZ11	0.600151			photo_id	Identifier of the photograph used for scoring or measurement.	Integer/text
8	4	Spaplic	3242	tul_CZ11	0.454796			length_mm	Length of the measured seed/protocorm/seedling.	mm
9	4	Spaplic	3242	tul_CZ11	0.409038
10	4	Spaplic	3242	tul_CZ11	0.406234
11	4	Spaplic	3242	tul_CZ11	0.477782
12	4	Spaplic	3242	tul_CZ11	0.469082
13	4	Spaplic	3242	tul_CZ11	0.486743
14	4	Spaplic	3242	tul_CZ11	0.396559
1	5	Spaplic	3243	tul_CZ11	0.56307
2	5	Spaplic	3243	tul_CZ11	0.526772
3	5	Spaplic	3243	tul_CZ11	0.545789
4	5	Spaplic	3243	tul_CZ11	0.468107
5	5	Spaplic	3243	tul_CZ11	0.576452
6	5	Spaplic	3243	tul_CZ11	0.645743
7	5	Spaplic	3243	tul_CZ11	0.51919
8	5	Spaplic	3243	tul_CZ11	0.704384
9	5	Spaplic	3243	tul_CZ11	0.795899
10	5	Spaplic	3243	tul_CZ11	0.537968
11	5	Spaplic	3243	tul_CZ11	0.553157
1	6	Spaplic	3244	tul_CZ11	0.509872
2	6	Spaplic	3244	tul_CZ11	0.609326
3	6	Spaplic	3244	tul_CZ11	0.517312
4	6	Spaplic	3244	tul_CZ11	0.61023
5	6	Spaplic	3244	tul_CZ11	0.6311
6	6	Spaplic	3244	tul_CZ11	0.684631
7	6	Spaplic	3244	tul_CZ11	0.6741
8	6	Spaplic	3244	tul_CZ11	0.568537
9	6	Spaplic	3244	tul_CZ11	0.539323
10	6	Spaplic	3244	tul_CZ11	0.665115
11	6	Spaplic	3244	tul_CZ11	0.643793
12	6	Spaplic	3244	tul_CZ11	0.560265
13	6	Spaplic	3244	tul_CZ11	0.759745
14	6	Spaplic	3244	tul_CZ11	0.516551
15	6	Spaplic	3244	tul_CZ11	0.633121
16	6	Spaplic	3244	tul_CZ11	0.613938
17	6	Spaplic	3244	tul_CZ11	0.520687
18	6	Spaplic	3244	tul_CZ11	0.489453
1	7	Spaplic	3245	tul_CZ7	1.35823
2	7	Spaplic	3245	tul_CZ7	0.800558
3	7	Spaplic	3245	tul_CZ7	0.622139
4	7	Spaplic	3245	tul_CZ7	0.844177
5	7	Spaplic	3245	tul_CZ7	1.23389
6	7	Spaplic	3245	tul_CZ7	2.09345
7	7	Spaplic	3245	tul_CZ7	1.07078
8	7	Spaplic	3245	tul_CZ7	0.874103
9	7	Spaplic	3245	tul_CZ7	0.899276
10	7	Spaplic	3245	tul_CZ7	0.712014
11	7	Spaplic	3245	tul_CZ7	1.37867
12	7	Spaplic	3245	tul_CZ7	1.09369
13	7	Spaplic	3245	tul_CZ7	1.10634
14	7	Spaplic	3245	tul_CZ7	1.05402
15	7	Spaplic	3245	tul_CZ7	1.14344
16	7	Spaplic	3245	tul_CZ7	1.094
17	7	Spaplic	3245	tul_CZ7	1.02274
18	7	Spaplic	3245	tul_CZ7	0.684084
19	7	Spaplic	3245	tul_CZ7	0.904672
20	7	Spaplic	3245	tul_CZ7	0.848598
21	7	Spaplic	3245	tul_CZ7	1.15015
22	7	Spaplic	3245	tul_CZ7	1.20268
23	7	Spaplic	3245	tul_CZ7	1.16481
24	7	Spaplic	3245	tul_CZ7	0.725373
25	7	Spaplic	3245	tul_CZ7	1.08162
26	7	Spaplic	3245	tul_CZ7	1.04677
27	7	Spaplic	3245	tul_CZ7	0.769704
28	7	Spaplic	3245	tul_CZ7	1.26184
29	7	Spaplic	3245	tul_CZ7	1.39462
30	7	Spaplic	3245	tul_CZ7	1.41319
31	7	Spaplic	3245	tul_CZ7	1.14813
32	7	Spaplic	3245	tul_CZ7	1.0255
33	7	Spaplic	3245	tul_CZ7	0.805574
34	7	Spaplic	3245	tul_CZ7	0.90201
35	7	Spaplic	3245	tul_CZ7	0.594375
36	7	Spaplic	3245	tul_CZ7	1.10116
37	7	Spaplic	3245	tul_CZ7	1.15305
38	7	Spaplic	3245	tul_CZ7	0.865665
39	7	Spaplic	3245	tul_CZ7	1.24794
40	7	Spaplic	3245	tul_CZ7	1.92453
41	7	Spaplic	3245	tul_CZ7	1.07684
42	7	Spaplic	3245	tul_CZ7	0.92994
43	7	Spaplic	3245	tul_CZ7	0.815319
44	7	Spaplic	3245	tul_CZ7	0.992741
45	7	Spaplic	3245	tul_CZ7	1.00912
46	7	Spaplic	3245	tul_CZ7	1.2028
47	7	Spaplic	3245	tul_CZ7	1.25697
48	7	Spaplic	3245	tul_CZ7	1.15084
49	7	Spaplic	3245	tul_CZ7	1.18673
50	7	Spaplic	3245	tul_CZ7	1.02749
51	7	Spaplic	3245	tul_CZ7	0.834502
52	7	Spaplic	3245	tul_CZ7	1.38222
53	7	Spaplic	3245	tul_CZ7	1.28711
54	7	Spaplic	3245	tul_CZ7	0.980428
55	7	Spaplic	3245	tul_CZ7	1.10888
56	7	Spaplic	3245	tul_CZ7	1.23382
57	7	Spaplic	3245	tul_CZ7	0.732266
58	7	Spaplic	3245	tul_CZ7	1.32186
59	7	Spaplic	3245	tul_CZ7	1.08571
60	7	Spaplic	3245	tul_CZ7	1.41447
61	7	Spaplic	3245	tul_CZ7	0.998493
62	7	Spaplic	3245	tul_CZ7	1.18428
63	7	Spaplic	3245	tul_CZ7	1.68405
64	7	Spaplic	3245	tul_CZ7	1.22688
65	7	Spaplic	3245	tul_CZ7	1.53406
66	7	Spaplic	3245	tul_CZ7	1.09757
67	7	Spaplic	3245	tul_CZ7	1.21856
68	7	Spaplic	3245	tul_CZ7	1.13527
69	7	Spaplic	3245	tul_CZ7	1.10883
70	7	Spaplic	3245	tul_CZ7	0.967901
71	7	Spaplic	3245	tul_CZ7	0.865261
72	7	Spaplic	3245	tul_CZ7	1.11903
73	7	Spaplic	3245	tul_CZ7	1.10353
74	7	Spaplic	3245	tul_CZ7	1.08233
75	7	Spaplic	3245	tul_CZ7	4.03816
76	7	Spaplic	3245	tul_CZ7	1.36988
77	7	Spaplic	3245	tul_CZ7	1.20135
78	7	Spaplic	3245	tul_CZ7	0.982448
79	7	Spaplic	3245	tul_CZ7	0.680685
80	7	Spaplic	3245	tul_CZ7	1.22279
81	7	Spaplic	3245	tul_CZ7	1.56149
82	7	Spaplic	3245	tul_CZ7	1.37147
83	7	Spaplic	3245	tul_CZ7	0.928941
84	7	Spaplic	3245	tul_CZ7	1.094
85	7	Spaplic	3245	tul_CZ7	0.857797
86	7	Spaplic	3245	tul_CZ7	0.947244
87	7	Spaplic	3245	tul_CZ7	0.936215
88	7	Spaplic	3245	tul_CZ7	1.00406
89	7	Spaplic	3245	tul_CZ7	1.1134
90	7	Spaplic	3245	tul_CZ7	0.755418
91	7	Spaplic	3245	tul_CZ7	0.94665
92	7	Spaplic	3245	tul_CZ7	0.984754
93	7	Spaplic	3245	tul_CZ7	1.0094
94	7	Spaplic	3245	tul_CZ7	1.21811
95	7	Spaplic	3245	tul_CZ7	0.669156
96	7	Spaplic	3245	tul_CZ7	0.742036
97	7	Spaplic	3245	tul_CZ7	0.762217
98	7	Spaplic	3245	tul_CZ7	1.33097
99	7	Spaplic	3245	tul_CZ7	0.744508
100	7	Spaplic	3245	tul_CZ7	0.907096
101	7	Spaplic	3245	tul_CZ7	1.33372
1	8	Spaplic	3246	tul_CZ7	0.949907
2	8	Spaplic	3246	tul_CZ7	1.26341
3	8	Spaplic	3246	tul_CZ7	1.18231
4	8	Spaplic	3246	tul_CZ7	1.14321
5	8	Spaplic	3246	tul_CZ7	0.769871
6	8	Spaplic	3246	tul_CZ7	0.622139
7	8	Spaplic	3246	tul_CZ7	0.649237
8	8	Spaplic	3246	tul_CZ7	0.551351
9	8	Spaplic	3246	tul_CZ7	1.49753
10	8	Spaplic	3246	tul_CZ7	0.572459
11	8	Spaplic	3246	tul_CZ7	0.690977
12	8	Spaplic	3246	tul_CZ7	0.609279
13	8	Spaplic	3246	tul_CZ7	0.758413
14	8	Spaplic	3246	tul_CZ7	1.06833
15	8	Spaplic	3246	tul_CZ7	0.765449
16	8	Spaplic	3246	tul_CZ7	0.665995
17	8	Spaplic	3246	tul_CZ7	0.619857
18	8	Spaplic	3246	tul_CZ7	0.527795
19	8	Spaplic	3246	tul_CZ7	0.548784
20	8	Spaplic	3246	tul_CZ7	0.766567
21	8	Spaplic	3246	tul_CZ7	0.580303
22	8	Spaplic	3246	tul_CZ7	0.684393
23	8	Spaplic	3246	tul_CZ7	0.797278
24	8	Spaplic	3246	tul_CZ7	0.689337
25	8	Spaplic	3246	tul_CZ7	0.980071
26	8	Spaplic	3246	tul_CZ7	0.888128
27	8	Spaplic	3246	tul_CZ7	0.640038
28	8	Spaplic	3246	tul_CZ7	0.554916
29	8	Spaplic	3246	tul_CZ7	0.774268
30	8	Spaplic	3246	tul_CZ7	0.725682
31	8	Spaplic	3246	tul_CZ7	0.724113
32	8	Spaplic	3246	tul_CZ7	0.777192
33	8	Spaplic	3246	tul_CZ7	0.676501
34	8	Spaplic	3246	tul_CZ7	1.01352
35	8	Spaplic	3246	tul_CZ7	1.06436
36	8	Spaplic	3246	tul_CZ7	0.742606
37	8	Spaplic	3246	tul_CZ7	0.773912
38	8	Spaplic	3246	tul_CZ7	0.837378
39	8	Spaplic	3246	tul_CZ7	1.04373
40	8	Spaplic	3246	tul_CZ7	0.831959
41	8	Spaplic	3246	tul_CZ7	0.791597
42	8	Spaplic	3246	tul_CZ7	1.33135
43	8	Spaplic	3246	tul_CZ7	0.88335
44	8	Spaplic	3246	tul_CZ7	0.744128
45	8	Spaplic	3246	tul_CZ7	0.657461
46	8	Spaplic	3246	tul_CZ7	0.771344
47	8	Spaplic	3246	tul_CZ7	0.689955
48	8	Spaplic	3246	tul_CZ7	1.0896
49	8	Spaplic	3246	tul_CZ7	0.732266
50	8	Spaplic	3246	tul_CZ7	1.15897
51	8	Spaplic	3246	tul_CZ7	0.773912
52	8	Spaplic	3246	tul_CZ7	0.751686
53	8	Spaplic	3246	tul_CZ7	0.7147
54	8	Spaplic	3246	tul_CZ7	0.55872
55	8	Spaplic	3246	tul_CZ7	0.603812
56	8	Spaplic	3246	tul_CZ7	0.574075
57	8	Spaplic	3246	tul_CZ7	0.715579
58	8	Spaplic	3246	tul_CZ7	0.930534
59	8	Spaplic	3246	tul_CZ7	0.723519
60	8	Spaplic	3246	tul_CZ7	0.861077
61	8	Spaplic	3246	tul_CZ7	0.98366
62	8	Spaplic	3246	tul_CZ7	1.05813
63	8	Spaplic	3246	tul_CZ7	0.744128
64	8	Spaplic	3246	tul_CZ7	0.481609
65	8	Spaplic	3246	tul_CZ7	0.887011
66	8	Spaplic	3246	tul_CZ7	0.844604
67	8	Spaplic	3246	tul_CZ7	0.587078
68	8	Spaplic	3246	tul_CZ7	0.989032
69	8	Spaplic	3246	tul_CZ7	1.28381
70	8	Spaplic	3246	tul_CZ7	0.861077
71	8	Spaplic	3246	tul_CZ7	0.81116
72	8	Spaplic	3246	tul_CZ7	0.639705
73	8	Spaplic	3246	tul_CZ7	1.19526
74	8	Spaplic	3246	tul_CZ7	0.573695
75	8	Spaplic	3246	tul_CZ7	0.813513
76	8	Spaplic	3246	tul_CZ7	1.23543
77	8	Spaplic	3246	tul_CZ7	0.642795
78	8	Spaplic	3246	tul_CZ7	0.773912
79	8	Spaplic	3246	tul_CZ7	0.595682
80	8	Spaplic	3246	tul_CZ7	0.637043
81	8	Spaplic	3246	tul_CZ7	0.63526
82	8	Spaplic	3246	tul_CZ7	0.729176
83	8	Spaplic	3246	tul_CZ7	0.74118
84	8	Spaplic	3246	tul_CZ7	0.710825
85	8	Spaplic	3246	tul_CZ7	0.979572
86	8	Spaplic	3246	tul_CZ7	0.584296
87	8	Spaplic	3246	tul_CZ7	0.788103
88	8	Spaplic	3246	tul_CZ7	0.690977
89	8	Spaplic	3246	tul_CZ7	0.653801
90	8	Spaplic	3246	tul_CZ7	0.724993
91	8	Spaplic	3246	tul_CZ7	1.05357
92	8	Spaplic	3246	tul_CZ7	0.549925
93	8	Spaplic	3246	tul_CZ7	0.72031
94	8	Spaplic	3246	tul_CZ7	0.958725
95	8	Spaplic	3246	tul_CZ7	0.586174
96	8	Spaplic	3246	tul_CZ7	1.09001
97	8	Spaplic	3246	tul_CZ7	0.702696
98	8	Spaplic	3246	tul_CZ7	0.50362
99	8	Spaplic	3246	tul_CZ7	0.595468
100	8	Spaplic	3246	tul_CZ7	0.832909
101	8	Spaplic	3246	tul_CZ7	1.77219
102	8	Spaplic	3246	tul_CZ7	0.71054
103	8	Spaplic	3246	tul_CZ7	1.01271
104	8	Spaplic	3246	tul_CZ7	1.06833
105	8	Spaplic	3246	tul_CZ7	0.530718
106	8	Spaplic	3246	tul_CZ7	0.689741
107	8	Spaplic	3246	tul_CZ7	0.781994
108	8	Spaplic	3246	tul_CZ7	0.942609
109	8	Spaplic	3246	tul_CZ7	0.662168
110	8	Spaplic	3246	tul_CZ7	0.58539
1	9	Spaplic	3247	tul_CZ7	0.949027
2	9	Spaplic	3247	tul_CZ7	0.810375
3	9	Spaplic	3247	tul_CZ7	0.585271
4	9	Spaplic	3247	tul_CZ7	0.537469
5	9	Spaplic	3247	tul_CZ7	0.532192
6	9	Spaplic	3247	tul_CZ7	0.596871
7	9	Spaplic	3247	tul_CZ7	0.814202
8	9	Spaplic	3247	tul_CZ7	0.925661
9	9	Spaplic	3247	tul_CZ7	0.78487
10	9	Spaplic	3247	tul_CZ7	1.47395
11	9	Spaplic	3247	tul_CZ7	0.765188
12	9	Spaplic	3247	tul_CZ7	0.527795
13	9	Spaplic	3247	tul_CZ7	0.549425
14	9	Spaplic	3247	tul_CZ7	0.500459
15	9	Spaplic	3247	tul_CZ7	0.610325
16	9	Spaplic	3247	tul_CZ7	0.579566
17	9	Spaplic	3247	tul_CZ7	0.722948
18	9	Spaplic	3247	tul_CZ7	0.570533
19	9	Spaplic	3247	tul_CZ7	0.990055
20	9	Spaplic	3247	tul_CZ7	0.610919
21	9	Spaplic	3247	tul_CZ7	0.766115
22	9	Spaplic	3247	tul_CZ7	0.598511
23	9	Spaplic	3247	tul_CZ7	0.677262
24	9	Spaplic	3247	tul_CZ7	1.17149
25	9	Spaplic	3247	tul_CZ7	0.661502
26	9	Spaplic	3247	tul_CZ7	0.528555
27	9	Spaplic	3247	tul_CZ7	1.03004
28	9	Spaplic	3247	tul_CZ7	0.810708
29	9	Spaplic	3247	tul_CZ7	0.808022
30	9	Spaplic	3247	tul_CZ7	0.521091
31	9	Spaplic	3247	tul_CZ7	0.843345
32	9	Spaplic	3247	tul_CZ7	0.579709
33	9	Spaplic	3247	tul_CZ7	0.572673
34	9	Spaplic	3247	tul_CZ7	0.716625
35	9	Spaplic	3247	tul_CZ7	0.543554
36	9	Spaplic	3247	tul_CZ7	0.582846
37	9	Spaplic	3247	tul_CZ7	1.35029
38	9	Spaplic	3247	tul_CZ7	0.524871
39	9	Spaplic	3247	tul_CZ7	0.607377
40	9	Spaplic	3247	tul_CZ7	1.645
41	9	Spaplic	3247	tul_CZ7	1.41492
42	9	Spaplic	3247	tul_CZ7	0.846173
43	9	Spaplic	3247	tul_CZ7	0.88335
44	9	Spaplic	3247	tul_CZ7	1.24539
45	9	Spaplic	3247	tul_CZ7	0.876599
46	9	Spaplic	3247	tul_CZ7	0.669893
47	9	Spaplic	3247	tul_CZ7	0.600983
48	9	Spaplic	3247	tul_CZ7	0.8587
49	9	Spaplic	3247	tul_CZ7	0.638065
50	9	Spaplic	3247	tul_CZ7	0.532335
51	9	Spaplic	3247	tul_CZ7	0.613439
52	9	Spaplic	3247	tul_CZ7	0.660884
53	9	Spaplic	3247	tul_CZ7	0.752756
54	9	Spaplic	3247	tul_CZ7	0.766567
55	9	Spaplic	3247	tul_CZ7	0.978122
56	9	Spaplic	3247	tul_CZ7	1.13788
57	9	Spaplic	3247	tul_CZ7	0.603907
58	9	Spaplic	3247	tul_CZ7	0.69459
59	9	Spaplic	3247	tul_CZ7	0.884372
60	9	Spaplic	3247	tul_CZ7	0.826468
61	9	Spaplic	3247	tul_CZ7	0.526772
62	9	Spaplic	3247	tul_CZ7	0.733978
63	9	Spaplic	3247	tul_CZ7	0.810019
64	9	Spaplic	3247	tul_CZ7	0.645743
65	9	Spaplic	3247	tul_CZ7	0.618145
66	9	Spaplic	3247	tul_CZ7	0.710825
67	9	Spaplic	3247	tul_CZ7	0.590073
68	9	Spaplic	3247	tul_CZ7	0.570724
69	9	Spaplic	3247	tul_CZ7	0.685748
70	9	Spaplic	3247	tul_CZ7	0.544885
71	9	Spaplic	3247	tul_CZ7	1.49386
72	9	Spaplic	3247	tul_CZ7	0.845936
73	9	Spaplic	3247	tul_CZ7	1.04758
74	9	Spaplic	3247	tul_CZ7	0.846173
75	9	Spaplic	3247	tul_CZ7	0.801247
76	9	Spaplic	3247	tul_CZ7	0.740419
77	9	Spaplic	3247	tul_CZ7	1.0896
78	9	Spaplic	3247	tul_CZ7	0.980071
79	9	Spaplic	3247	tul_CZ7	0.668205
80	9	Spaplic	3247	tul_CZ7	0.611822
81	9	Spaplic	3247	tul_CZ7	0.644221
82	9	Spaplic	3247	tul_CZ7	0.6717
83	9	Spaplic	3247	tul_CZ7	0.718052
84	9	Spaplic	3247	tul_CZ7	0.815319
85	9	Spaplic	3247	tul_CZ7	0.761575
86	9	Spaplic	3247	tul_CZ7	0.616315
87	9	Spaplic	3247	tul_CZ7	0.787294
88	9	Spaplic	3247	tul_CZ7	0.660551
89	9	Spaplic	3247	tul_CZ7	0.563759
90	9	Spaplic	3247	tul_CZ7	0.790171
91	9	Spaplic	3247	tul_CZ7	1.19621
92	9	Spaplic	3247	tul_CZ7	0.867614
93	9	Spaplic	3247	tul_CZ7	0.778
94	9	Spaplic	3247	tul_CZ7	0.682016
95	9	Spaplic	3247	tul_CZ7	0.658959
96	9	Spaplic	3247	tul_CZ7	0.590073
97	9	Spaplic	3247	tul_CZ7	0.595326
98	9	Spaplic	3247	tul_CZ7	0.879832
99	9	Spaplic	3247	tul_CZ7	0.699107
100	9	Spaplic	3247	tul_CZ7	0.662168
101	9	Spaplic	3247	tul_CZ7	0.506758
102	9	Spaplic	3247	tul_CZ7	1.29683
103	9	Spaplic	3247	tul_CZ7	0.843083
104	9	Spaplic	3247	tul_CZ7	0.960413
105	9	Spaplic	3247	tul_CZ7	0.630363
106	9	Spaplic	3247	tul_CZ7	0.967378
107	9	Spaplic	3247	tul_CZ7	0.666518
108	9	Spaplic	3247	tul_CZ7	0.646622
1	10	Spaplic	3248	tul_CZ7	1.20268
2	10	Spaplic	3248	tul_CZ7	1.12124
3	10	Spaplic	3248	tul_CZ7	0.66937
4	10	Spaplic	3248	tul_CZ7	1.25443
5	10	Spaplic	3248	tul_CZ7	1.00848
6	10	Spaplic	3248	tul_CZ7	0.538919
7	10	Spaplic	3248	tul_CZ7	1.01546
8	10	Spaplic	3248	tul_CZ7	1.09757
9	10	Spaplic	3248	tul_CZ7	0.941254
10	10	Spaplic	3248	tul_CZ7	0.962624
11	10	Spaplic	3248	tul_CZ7	1.16084
12	10	Spaplic	3248	tul_CZ7	0.766567
13	10	Spaplic	3248	tul_CZ7	0.690977
14	10	Spaplic	3248	tul_CZ7	1.02847
15	10	Spaplic	3248	tul_CZ7	0.790171
16	10	Spaplic	3248	tul_CZ7	0.853423
17	10	Spaplic	3248	tul_CZ7	0.672318
18	10	Spaplic	3248	tul_CZ7	0.722948
19	10	Spaplic	3248	tul_CZ7	1.28447
20	10	Spaplic	3248	tul_CZ7	1.11416
21	10	Spaplic	3248	tul_CZ7	0.71508
22	10	Spaplic	3248	tul_CZ7	1.13527
23	10	Spaplic	3248	tul_CZ7	0.827704
24	10	Spaplic	3248	tul_CZ7	0.471388
25	10	Spaplic	3248	tul_CZ7	0.676715
26	10	Spaplic	3248	tul_CZ7	0.580541
27	10	Spaplic	3248	tul_CZ7	0.680685
28	10	Spaplic	3248	tul_CZ7	1.01478
29	10	Spaplic	3248	tul_CZ7	0.54788
30	10	Spaplic	3248	tul_CZ7	1.11416
31	10	Spaplic	3248	tul_CZ7	1.04696
32	10	Spaplic	3248	tul_CZ7	0.640038
33	10	Spaplic	3248	tul_CZ7	0.616648
34	10	Spaplic	3248	tul_CZ7	1.09058
35	10	Spaplic	3248	tul_CZ7	0.773912
36	10	Spaplic	3248	tul_CZ7	0.992669
37	10	Spaplic	3248	tul_CZ7	0.760648
38	10	Spaplic	3248	tul_CZ7	1.09576
39	10	Spaplic	3248	tul_CZ7	0.769871
40	10	Spaplic	3248	tul_CZ7	0.732266
41	10	Spaplic	3248	tul_CZ7	0.690977
42	10	Spaplic	3248	tul_CZ7	1.06833
43	10	Spaplic	3248	tul_CZ7	0.713511
44	10	Spaplic	3248	tul_CZ7	0.786938
45	10	Spaplic	3248	tul_CZ7	0.85706
46	10	Spaplic	3248	tul_CZ7	1.18832
47	10	Spaplic	3248	tul_CZ7	0.909806
48	10	Spaplic	3248	tul_CZ7	0.793094
49	10	Spaplic	3248	tul_CZ7	1.09557
50	10	Spaplic	3248	tul_CZ7	1.5096
51	10	Spaplic	3248	tul_CZ7	0.929844
52	10	Spaplic	3248	tul_CZ7	1.10173
53	10	Spaplic	3248	tul_CZ7	0.95081
54	10	Spaplic	3248	tul_CZ7	0.756559
55	10	Spaplic	3248	tul_CZ7	0.965262
56	10	Spaplic	3248	tul_CZ7	1.24425
57	10	Spaplic	3248	tul_CZ7	0.949027
58	10	Spaplic	3248	tul_CZ7	0.543079
59	10	Spaplic	3248	tul_CZ7	1.15305
60	10	Spaplic	3248	tul_CZ7	0.76804
61	10	Spaplic	3248	tul_CZ7	0.876599
62	10	Spaplic	3248	tul_CZ7	0.684393
63	10	Spaplic	3248	tul_CZ7	1.48255
64	10	Spaplic	3248	tul_CZ7	2.15249
65	10	Spaplic	3248	tul_CZ7	1.12752
66	10	Spaplic	3248	tul_CZ7	0.619857
67	10	Spaplic	3248	tul_CZ7	0.572459
68	10	Spaplic	3248	tul_CZ7	1.13401
69	10	Spaplic	3248	tul_CZ7	1.28008
70	10	Spaplic	3248	tul_CZ7	1.09265
71	10	Spaplic	3248	tul_CZ7	1.32027
72	10	Spaplic	3248	tul_CZ7	0.599937
73	10	Spaplic	3248	tul_CZ7	0.662168
74	10	Spaplic	3248	tul_CZ7	0.82787
75	10	Spaplic	3248	tul_CZ7	0.874032
76	10	Spaplic	3248	tul_CZ7	0.991814
77	10	Spaplic	3248	tul_CZ7	0.8186
78	10	Spaplic	3248	tul_CZ7	1.06303
79	10	Spaplic	3248	tul_CZ7	0.616648
80	10	Spaplic	3248	tul_CZ7	0.852092
81	10	Spaplic	3248	tul_CZ7	0.8186
82	10	Spaplic	3248	tul_CZ7	1.53313
83	10	Spaplic	3248	tul_CZ7	0.663023
84	10	Spaplic	3248	tul_CZ7	0.879499
85	10	Spaplic	3248	tul_CZ7	0.79124
86	10	Spaplic	3248	tul_CZ7	0.784062
87	10	Spaplic	3248	tul_CZ7	0.751686
88	10	Spaplic	3248	tul_CZ7	0.713511
89	10	Spaplic	3248	tul_CZ7	1.06781
90	10	Spaplic	3248	tul_CZ7	0.969921
91	10	Spaplic	3248	tul_CZ7	0.769871
92	10	Spaplic	3248	tul_CZ7	0.909806
93	10	Spaplic	3248	tul_CZ7	0.618026
94	10	Spaplic	3248	tul_CZ7	0.963289
95	10	Spaplic	3248	tul_CZ7	1.7141
96	10	Spaplic	3248	tul_CZ7	0.641036
97	10	Spaplic	3248	tul_CZ7	0.929773
98	10	Spaplic	3248	tul_CZ7	0.761575
99	10	Spaplic	3248	tul_CZ7	1.02873
100	10	Spaplic	3248	tul_CZ7	0.840064
101	10	Spaplic	3248	tul_CZ7	0.656368
102	10	Spaplic	3248	tul_CZ7	0.974651
103	10	Spaplic	3248	tul_CZ7	0.763976
104	10	Spaplic	3248	tul_CZ7	0.805835
105	10	Spaplic	3248	tul_CZ7	1.25512
106	10	Spaplic	3248	tul_CZ7	0.90655
107	10	Spaplic	3248	tul_CZ7	0.853162
1	11	Spaplic	3249	tul_CZ1	0.459075
2	11	Spaplic	3249	tul_CZ1	0.655417
3	11	Spaplic	3249	tul_CZ1	0.707236
4	11	Spaplic	3249	tul_CZ1	0.812467
5	11	Spaplic	3249	tul_CZ1	0.731577
6	11	Spaplic	3249	tul_CZ1	0.82787
7	11	Spaplic	3249	tul_CZ1	0.563141
8	11	Spaplic	3249	tul_CZ1	0.580422
9	11	Spaplic	3249	tul_CZ1	0.531122
10	11	Spaplic	3249	tul_CZ1	0.609041
11	11	Spaplic	3249	tul_CZ1	0.706048
12	11	Spaplic	3249	tul_CZ1	0.620427
13	11	Spaplic	3249	tul_CZ1	0.594256
14	11	Spaplic	3249	tul_CZ1	0.536019
15	11	Spaplic	3249	tul_CZ1	0.841086
16	11	Spaplic	3249	tul_CZ1	0.819479
17	11	Spaplic	3249	tul_CZ1	0.527795
18	11	Spaplic	3249	tul_CZ1	0.677547
19	11	Spaplic	3249	tul_CZ1	0.931913
20	11	Spaplic	3249	tul_CZ1	0.697585
21	11	Spaplic	3249	tul_CZ1	0.72176
22	11	Spaplic	3249	tul_CZ1	0.763049
23	11	Spaplic	3249	tul_CZ1	0.739278
24	11	Spaplic	3249	tul_CZ1	0.781994
25	11	Spaplic	3249	tul_CZ1	0.815319
26	11	Spaplic	3249	tul_CZ1	0.723043
27	11	Spaplic	3249	tul_CZ1	0.8819
28	11	Spaplic	3249	tul_CZ1	0.606617
29	11	Spaplic	3249	tul_CZ1	0.888199
30	11	Spaplic	3249	tul_CZ1	0.933196
31	11	Spaplic	3249	tul_CZ1	0.540607
32	11	Spaplic	3249	tul_CZ1	0.666518
33	11	Spaplic	3249	tul_CZ1	0.645743
34	11	Spaplic	3249	tul_CZ1	0.718052
35	11	Spaplic	3249	tul_CZ1	0.601459
36	11	Spaplic	3249	tul_CZ1	0.820406
37	11	Spaplic	3249	tul_CZ1	0.602528
38	11	Spaplic	3249	tul_CZ1	0.585271
39	11	Spaplic	3249	tul_CZ1	0.651519
40	11	Spaplic	3249	tul_CZ1	0.887486
41	11	Spaplic	3249	tul_CZ1	1.02321
42	11	Spaplic	3249	tul_CZ1	0.899823
43	11	Spaplic	3249	tul_CZ1	0.936738
44	11	Spaplic	3249	tul_CZ1	0.778642
45	11	Spaplic	3249	tul_CZ1	0.738019
46	11	Spaplic	3249	tul_CZ1	0.905147
47	11	Spaplic	3249	tul_CZ1	0.946341
48	11	Spaplic	3249	tul_CZ1	0.672746
49	11	Spaplic	3249	tul_CZ1	0.969921
50	11	Spaplic	3249	tul_CZ1	0.97546
51	11	Spaplic	3249	tul_CZ1	0.837378
52	11	Spaplic	3249	tul_CZ1	0.7147
53	11	Spaplic	3249	tul_CZ1	0.63293
54	11	Spaplic	3249	tul_CZ1	0.756559
55	11	Spaplic	3249	tul_CZ1	0.89842
56	11	Spaplic	3249	tul_CZ1	0.798704
57	11	Spaplic	3249	tul_CZ1	0.694234
58	11	Spaplic	3249	tul_CZ1	0.614009
59	11	Spaplic	3249	tul_CZ1	0.729651
60	11	Spaplic	3249	tul_CZ1	0.791668
61	11	Spaplic	3249	tul_CZ1	0.653801
62	11	Spaplic	3249	tul_CZ1	0.594018
63	11	Spaplic	3249	tul_CZ1	0.787841
64	11	Spaplic	3249	tul_CZ1	0.731197
65	11	Spaplic	3249	tul_CZ1	0.672318
66	11	Spaplic	3249	tul_CZ1	0.685748
67	11	Spaplic	3249	tul_CZ1	0.882779
68	11	Spaplic	3249	tul_CZ1	0.808355
69	11	Spaplic	3249	tul_CZ1	0.672318
70	11	Spaplic	3249	tul_CZ1	1.05288
71	11	Spaplic	3249	tul_CZ1	0.818695
72	11	Spaplic	3249	tul_CZ1	0.483938
73	11	Spaplic	3249	tul_CZ1	0.96298
74	11	Spaplic	3249	tul_CZ1	0.810019
75	11	Spaplic	3249	tul_CZ1	1.22802
76	11	Spaplic	3249	tul_CZ1	0.607425
77	11	Spaplic	3249	tul_CZ1	0.771344
78	11	Spaplic	3249	tul_CZ1	0.967592
79	11	Spaplic	3249	tul_CZ1	0.551351
80	11	Spaplic	3249	tul_CZ1	0.809591
81	11	Spaplic	3249	tul_CZ1	0.693022
82	11	Spaplic	3249	tul_CZ1	0.937641
83	11	Spaplic	3249	tul_CZ1	0.594256
84	11	Spaplic	3249	tul_CZ1	0.722948
85	11	Spaplic	3249	tul_CZ1	0.724113
86	11	Spaplic	3249	tul_CZ1	0.974651
87	11	Spaplic	3249	tul_CZ1	0.879499
88	11	Spaplic	3249	tul_CZ1	0.890029
89	11	Spaplic	3249	tul_CZ1	0.936429
90	11	Spaplic	3249	tul_CZ1	0.553015
91	11	Spaplic	3249	tul_CZ1	0.832719
92	11	Spaplic	3249	tul_CZ1	0.823164
93	11	Spaplic	3249	tul_CZ1	0.616434
94	11	Spaplic	3249	tul_CZ1	0.647169
95	11	Spaplic	3249	tul_CZ1	0.740039
96	11	Spaplic	3249	tul_CZ1	0.732361
97	11	Spaplic	3249	tul_CZ1	0.662168
98	11	Spaplic	3249	tul_CZ1	0.807499
99	11	Spaplic	3249	tul_CZ1	0.772533
100	11	Spaplic	3249	tul_CZ1	0.582846
101	11	Spaplic	3249	tul_CZ1	0.759341
102	11	Spaplic	3249	tul_CZ1	0.864999
103	11	Spaplic	3249	tul_CZ1	0.907786
104	11	Spaplic	3249	tul_CZ1	0.701626
1	12	Spaplic	3250	tul_CZ1	0.825137
2	12	Spaplic	3250	tul_CZ1	0.699511
3	12	Spaplic	3250	tul_CZ1	0.829249
4	12	Spaplic	3250	tul_CZ1	1.06144
5	12	Spaplic	3250	tul_CZ1	0.706737
6	12	Spaplic	3250	tul_CZ1	0.804338
7	12	Spaplic	3250	tul_CZ1	0.71016
8	12	Spaplic	3250	tul_CZ1	0.662168
9	12	Spaplic	3250	tul_CZ1	0.85706
10	12	Spaplic	3250	tul_CZ1	0.811326
11	12	Spaplic	3250	tul_CZ1	0.850428
12	12	Spaplic	3250	tul_CZ1	0.594256
13	12	Spaplic	3250	tul_CZ1	0.618026
14	12	Spaplic	3250	tul_CZ1	0.732266
15	12	Spaplic	3250	tul_CZ1	0.66937
16	12	Spaplic	3250	tul_CZ1	0.727227
17	12	Spaplic	3250	tul_CZ1	0.767304
18	12	Spaplic	3250	tul_CZ1	0.738019
19	12	Spaplic	3250	tul_CZ1	0.884633
20	12	Spaplic	3250	tul_CZ1	0.773175
21	12	Spaplic	3250	tul_CZ1	0.855729
22	12	Spaplic	3250	tul_CZ1	0.475405
23	12	Spaplic	3250	tul_CZ1	0.756559
24	12	Spaplic	3250	tul_CZ1	0.999491
25	12	Spaplic	3250	tul_CZ1	0.708829
26	12	Spaplic	3250	tul_CZ1	0.798419
27	12	Spaplic	3250	tul_CZ1	0.668205
28	12	Spaplic	3250	tul_CZ1	0.772533
29	12	Spaplic	3250	tul_CZ1	0.915463
30	12	Spaplic	3250	tul_CZ1	0.718337
31	12	Spaplic	3250	tul_CZ1	1.03952
32	12	Spaplic	3250	tul_CZ1	0.668205
33	12	Spaplic	3250	tul_CZ1	0.80372
34	12	Spaplic	3250	tul_CZ1	0.70764
35	12	Spaplic	3250	tul_CZ1	0.695874
36	12	Spaplic	3250	tul_CZ1	0.826848
37	12	Spaplic	3250	tul_CZ1	0.521852
38	12	Spaplic	3250	tul_CZ1	0.791264
39	12	Spaplic	3250	tul_CZ1	0.646075
40	12	Spaplic	3250	tul_CZ1	0.690977
41	12	Spaplic	3250	tul_CZ1	0.649237
42	12	Spaplic	3250	tul_CZ1	0.731981
43	12	Spaplic	3250	tul_CZ1	0.827704
44	12	Spaplic	3250	tul_CZ1	0.718052
45	12	Spaplic	3250	tul_CZ1	0.755418
46	12	Spaplic	3250	tul_CZ1	0.676715
47	12	Spaplic	3250	tul_CZ1	1.00287
48	12	Spaplic	3250	tul_CZ1	0.807499
49	12	Spaplic	3250	tul_CZ1	0.762977
50	12	Spaplic	3250	tul_CZ1	0.864262
51	12	Spaplic	3250	tul_CZ1	0.725373
52	12	Spaplic	3250	tul_CZ1	0.669798
53	12	Spaplic	3250	tul_CZ1	0.838804
54	12	Spaplic	3250	tul_CZ1	0.779902
55	12	Spaplic	3250	tul_CZ1	0.861006
56	12	Spaplic	3250	tul_CZ1	0.728487
57	12	Spaplic	3250	tul_CZ1	0.730531
58	12	Spaplic	3250	tul_CZ1	0.677547
59	12	Spaplic	3250	tul_CZ1	0.773365
60	12	Spaplic	3250	tul_CZ1	0.641036
61	12	Spaplic	3250	tul_CZ1	0.809591
62	12	Spaplic	3250	tul_CZ1	0.771154
63	12	Spaplic	3250	tul_CZ1	0.877407
64	12	Spaplic	3250	tul_CZ1	0.808973
65	12	Spaplic	3250	tul_CZ1	0.668205
66	12	Spaplic	3250	tul_CZ1	0.861006
67	12	Spaplic	3250	tul_CZ1	0.63091
68	12	Spaplic	3250	tul_CZ1	0.797278
69	12	Spaplic	3250	tul_CZ1	0.742987
70	12	Spaplic	3250	tul_CZ1	0.821024
71	12	Spaplic	3250	tul_CZ1	0.751686
72	12	Spaplic	3250	tul_CZ1	0.840397
73	12	Spaplic	3250	tul_CZ1	0.967592
74	12	Spaplic	3250	tul_CZ1	0.992954
75	12	Spaplic	3250	tul_CZ1	0.935526
76	12	Spaplic	3250	tul_CZ1	0.395798
77	12	Spaplic	3250	tul_CZ1	0.894783
78	12	Spaplic	3250	tul_CZ1	1.27525
79	12	Spaplic	3250	tul_CZ1	0.686057
80	12	Spaplic	3250	tul_CZ1	0.919148
81	12	Spaplic	3250	tul_CZ1	0.614936
82	12	Spaplic	3250	tul_CZ1	0.801865
83	12	Spaplic	3250	tul_CZ1	0.844604
84	12	Spaplic	3250	tul_CZ1	0.896447
85	12	Spaplic	3250	tul_CZ1	0.686675
86	12	Spaplic	3250	tul_CZ1	0.971538
87	12	Spaplic	3250	tul_CZ1	1.36653
88	12	Spaplic	3250	tul_CZ1	1.07387
89	12	Spaplic	3250	tul_CZ1	0.908261
90	12	Spaplic	3250	tul_CZ1	0.924591
91	12	Spaplic	3250	tul_CZ1	0.804338
92	12	Spaplic	3250	tul_CZ1	0.990673
93	12	Spaplic	3250	tul_CZ1	0.724113
94	12	Spaplic	3250	tul_CZ1	0.89098
95	12	Spaplic	3250	tul_CZ1	0.846435
96	12	Spaplic	3250	tul_CZ1	0.649237
97	12	Spaplic	3250	tul_CZ1	1.14294
98	12	Spaplic	3250	tul_CZ1	1.07494
99	12	Spaplic	3250	tul_CZ1	1.15084
100	12	Spaplic	3250	tul_CZ1	1.01211
101	12	Spaplic	3250	tul_CZ1	0.989532
102	12	Spaplic	3250	tul_CZ1	1.11746
103	12	Spaplic	3250	tul_CZ1	0.519142
104	12	Spaplic	3250	tul_CZ1	0.9568
1	13	Spaplic	3251	tul_CZ1	0.586721
2	13	Spaplic	3251	tul_CZ1	0.487861
3	13	Spaplic	3251	tul_CZ1	0.564757
4	13	Spaplic	3251	tul_CZ1	0.797729
5	13	Spaplic	3251	tul_CZ1	0.658959
6	13	Spaplic	3251	tul_CZ1	0.621901
7	13	Spaplic	3251	tul_CZ1	0.824281
8	13	Spaplic	3251	tul_CZ1	0.554631
9	13	Spaplic	3251	tul_CZ1	0.641036
10	13	Spaplic	3251	tul_CZ1	0.560764
11	13	Spaplic	3251	tul_CZ1	0.640038
12	13	Spaplic	3251	tul_CZ1	0.622139
13	13	Spaplic	3251	tul_CZ1	0.446595
14	13	Spaplic	3251	tul_CZ1	0.686984
15	13	Spaplic	3251	tul_CZ1	0.5475
16	13	Spaplic	3251	tul_CZ1	0.503929
17	13	Spaplic	3251	tul_CZ1	0.559433
18	13	Spaplic	3251	tul_CZ1	0.671248
19	13	Spaplic	3251	tul_CZ1	0.674195
20	13	Spaplic	3251	tul_CZ1	0.689432
21	13	Spaplic	3251	tul_CZ1	0.627225
1	14	Spaplic	3252	tul_CZ1	0.660884
2	14	Spaplic	3252	tul_CZ1	0.482631
3	14	Spaplic	3252	tul_CZ1	0.618026
4	14	Spaplic	3252	tul_CZ1	0.723519
5	14	Spaplic	3252	tul_CZ1	0.690977
6	14	Spaplic	3252	tul_CZ1	0.588528
7	14	Spaplic	3252	tul_CZ1	0.474668
8	14	Spaplic	3252	tul_CZ1	0.44379
9	14	Spaplic	3252	tul_CZ1	0.784775
10	14	Spaplic	3252	tul_CZ1	0.665995
11	14	Spaplic	3252	tul_CZ1	0.594256
12	14	Spaplic	3252	tul_CZ1	0.674647
13	14	Spaplic	3252	tul_CZ1	0.581824
14	14	Spaplic	3252	tul_CZ1	0.388572
15	14	Spaplic	3252	tul_CZ1	0.567633
16	14	Spaplic	3252	tul_CZ1	0.497345
17	14	Spaplic	3252	tul_CZ1	0.51503
18	14	Spaplic	3252	tul_CZ1	0.472885
19	14	Spaplic	3252	tul_CZ1	0.496394
20	14	Spaplic	3252	tul_CZ1	0.620094
21	14	Spaplic	3252	tul_CZ1	0.523183
22	14	Spaplic	3252	tul_CZ1	0.535805
23	14	Spaplic	3252	tul_CZ1	0.547239
24	14	Spaplic	3252	tul_CZ1	0.559195
25	14	Spaplic	3252	tul_CZ1	0.630363
1	15	Spaplic	3253	tul_CZ1	0.805122
2	15	Spaplic	3253	tul_CZ1	0.730507
3	15	Spaplic	3253	tul_CZ1	0.51503
4	15	Spaplic	3253	tul_CZ1	0.60134
5	15	Spaplic	3253	tul_CZ1	0.582846
6	15	Spaplic	3253	tul_CZ1	0.618145
7	15	Spaplic	3253	tul_CZ1	0.479113
8	15	Spaplic	3253	tul_CZ1	0.732266
9	15	Spaplic	3253	tul_CZ1	0.684393
10	15	Spaplic	3253	tul_CZ1	0.832291
11	15	Spaplic	3253	tul_CZ1	0.655726
12	15	Spaplic	3253	tul_CZ1	0.603812
13	15	Spaplic	3253	tul_CZ1	0.574075
14	15	Spaplic	3253	tul_CZ1	0.749618
15	15	Spaplic	3253	tul_CZ1	0.561002
16	15	Spaplic	3253	tul_CZ1	0.761575
17	15	Spaplic	3253	tul_CZ1	0.619049
18	15	Spaplic	3253	tul_CZ1	0.538444
19	15	Spaplic	3253	tul_CZ1	0.783301
20	15	Spaplic	3253	tul_CZ1	0.661217
21	15	Spaplic	3253	tul_CZ1	0.6741
22	15	Spaplic	3253	tul_CZ1	0.714391
23	15	Spaplic	3253	tul_CZ1	0.789172
24	15	Spaplic	3253	tul_CZ1	0.818695
25	15	Spaplic	3253	tul_CZ1	0.585271
26	15	Spaplic	3253	tul_CZ1	0.752162
27	15	Spaplic	3253	tul_CZ1	0.703647
28	15	Spaplic	3253	tul_CZ1	0.813513
29	15	Spaplic	3253	tul_CZ1	0.853827
30	15	Spaplic	3253	tul_CZ1	0.778642
31	15	Spaplic	3253	tul_CZ1	0.722948
32	15	Spaplic	3253	tul_CZ1	0.961435
33	15	Spaplic	3253	tul_CZ1	0.686057
34	15	Spaplic	3253	tul_CZ1	1.06755
35	15	Spaplic	3253	tul_CZ1	0.940351
36	15	Spaplic	3253	tul_CZ1	0.807499
37	15	Spaplic	3253	tul_CZ1	0.71508
38	15	Spaplic	3253	tul_CZ1	0.629912
39	15	Spaplic	3253	tul_CZ1	0.72031
40	15	Spaplic	3253	tul_CZ1	0.718337
41	15	Spaplic	3253	tul_CZ1	0.793332
42	15	Spaplic	3253	tul_CZ1	0.788221
43	15	Spaplic	3253	tul_CZ1	0.700129
44	15	Spaplic	3253	tul_CZ1	0.804647
45	15	Spaplic	3253	tul_CZ1	0.931128
46	15	Spaplic	3253	tul_CZ1	0.756393
47	15	Spaplic	3253	tul_CZ1	0.865974
48	15	Spaplic	3253	tul_CZ1	0.730507
49	15	Spaplic	3253	tul_CZ1	0.662405
50	15	Spaplic	3253	tul_CZ1	0.855206
51	15	Spaplic	3253	tul_CZ1	0.856347
52	15	Spaplic	3253	tul_CZ1	0.67479
53	15	Spaplic	3253	tul_CZ1	0.732266
54	15	Spaplic	3253	tul_CZ1	0.87862
1	16	Spaplic	3254	tul_CZ15	0.548784
2	16	Spaplic	3254	tul_CZ15	0.475476
3	16	Spaplic	3254	tul_CZ15	0.572079
4	16	Spaplic	3254	tul_CZ15	0.637518
5	16	Spaplic	3254	tul_CZ15	0.488764
6	16	Spaplic	3254	tul_CZ15	0.508636
7	16	Spaplic	3254	tul_CZ15	0.618478
1	17	Spaplic	3255	tul_CZ15	0.546835
2	17	Spaplic	3255	tul_CZ15	0.523254
3	17	Spaplic	3255	tul_CZ15	0.605357
4	17	Spaplic	3255	tul_CZ15	0.500364
5	17	Spaplic	3255	tul_CZ15	0.584938
6	17	Spaplic	3255	tul_CZ15	0.619286
7	17	Spaplic	3255	tul_CZ15	0.45463
8	17	Spaplic	3255	tul_CZ15	0.887462
9	17	Spaplic	3255	tul_CZ15	0.714771
10	17	Spaplic	3255	tul_CZ15	0.674647
11	17	Spaplic	3255	tul_CZ15	0.484699
12	17	Spaplic	3255	tul_CZ15	0.472552
13	17	Spaplic	3255	tul_CZ15	0.613035
14	17	Spaplic	3255	tul_CZ15	0.620356
15	17	Spaplic	3255	tul_CZ15	0.654015
16	17	Spaplic	3255	tul_CZ15	0.579566
17	17	Spaplic	3255	tul_CZ15	0.549925
18	17	Spaplic	3255	tul_CZ15	0.525109
19	17	Spaplic	3255	tul_CZ15	0.501433
20	17	Spaplic	3255	tul_CZ15	0.594256
21	17	Spaplic	3255	tul_CZ15	0.580422
22	17	Spaplic	3255	tul_CZ15	0.676097
23	17	Spaplic	3255	tul_CZ15	0.666518
24	17	Spaplic	3255	tul_CZ15	0.736687
1	18	Spaplic	3256	tul_CZ15	0.501742
2	18	Spaplic	3256	tul_CZ15	0.439773
3	18	Spaplic	3256	tul_CZ15	0.571865
4	18	Spaplic	3256	tul_CZ15	0.523492
5	18	Spaplic	3256	tul_CZ15	0.570533
6	18	Spaplic	3256	tul_CZ15	0.698869
7	18	Spaplic	3256	tul_CZ15	0.675384
8	18	Spaplic	3256	tul_CZ15	0.512035
9	18	Spaplic	3256	tul_CZ15	0.525227
10	18	Spaplic	3256	tul_CZ15	0.498914
11	18	Spaplic	3256	tul_CZ15	0.567633
12	18	Spaplic	3256	tul_CZ15	0.789267
13	18	Spaplic	3256	tul_CZ15	0.510514
14	18	Spaplic	3256	tul_CZ15	0.494136
1	21	Spaplic	3260	tul_CZ5	0.610325
2	21	Spaplic	3260	tul_CZ5	0.736973
3	21	Spaplic	3260	tul_CZ5	0.575787
4	21	Spaplic	3260	tul_CZ5	0.656487
5	21	Spaplic	3260	tul_CZ5	0.665995
1	28	Spaplic	3267	cer_PL13a	0.69604
2	28	Spaplic	3267	cer_PL13a	0.558244
3	28	Spaplic	3267	cer_PL13a	0.676977
4	28	Spaplic	3267	cer_PL13a	0.933339
5	28	Spaplic	3267	cer_PL13a	0.603431
6	28	Spaplic	3267	cer_PL13a	0.689385
7	28	Spaplic	3267	cer_PL13a	0.546312
8	28	Spaplic	3267	cer_PL13a	0.686057
9	28	Spaplic	3267	cer_PL13a	0.821904
10	28	Spaplic	3267	cer_PL13a	0.682563
11	28	Spaplic	3267	cer_PL13a	0.784371
12	28	Spaplic	3267	cer_PL13a	0.519808
13	28	Spaplic	3267	cer_PL13a	0.77907
14	28	Spaplic	3267	cer_PL13a	0.646812
15	28	Spaplic	3267	cer_PL13a	0.742012
16	28	Spaplic	3267	cer_PL13a	0.737353
17	28	Spaplic	3267	cer_PL13a	0.511346
18	28	Spaplic	3267	cer_PL13a	0.613843
19	28	Spaplic	3267	cer_PL13a	0.673482
20	28	Spaplic	3267	cer_PL13a	0.74496
21	28	Spaplic	3267	cer_PL13a	0.716007
22	28	Spaplic	3267	cer_PL13a	0.668586
23	28	Spaplic	3267	cer_PL13a	0.572459
24	28	Spaplic	3267	cer_PL13a	0.663023
25	28	Spaplic	3267	cer_PL13a	0.648999
26	28	Spaplic	3267	cer_PL13a	0.582347
27	28	Spaplic	3267	cer_PL13a	0.712323
28	28	Spaplic	3267	cer_PL13a	0.619857
29	28	Spaplic	3267	cer_PL13a	0.641464
30	28	Spaplic	3267	cer_PL13a	0.685819
31	28	Spaplic	3267	cer_PL13a	0.741798
32	28	Spaplic	3267	cer_PL13a	0.649617
33	28	Spaplic	3267	cer_PL13a	0.643936
34	28	Spaplic	3267	cer_PL13a	0.626156
35	28	Spaplic	3267	cer_PL13a	0.629151
36	28	Spaplic	3267	cer_PL13a	0.566635
37	28	Spaplic	3267	cer_PL13a	0.754872
38	28	Spaplic	3267	cer_PL13a	0.657461
39	28	Spaplic	3267	cer_PL13a	0.618074
40	28	Spaplic	3267	cer_PL13a	0.705358
41	28	Spaplic	3267	cer_PL13a	0.686817
42	28	Spaplic	3267	cer_PL13a	0.633881
43	28	Spaplic	3267	cer_PL13a	0.713511
44	28	Spaplic	3267	cer_PL13a	0.673268
45	28	Spaplic	3267	cer_PL13a	0.672318
46	28	Spaplic	3267	cer_PL13a	0.684036
47	28	Spaplic	3267	cer_PL13a	0.706024
48	28	Spaplic	3267	cer_PL13a	0.652707
49	28	Spaplic	3267	cer_PL13a	0.709613
50	28	Spaplic	3267	cer_PL13a	0.525109
51	28	Spaplic	3267	cer_PL13a	0.629341
52	28	Spaplic	3267	cer_PL13a	0.758342
53	28	Spaplic	3267	cer_PL13a	0.685677
54	28	Spaplic	3267	cer_PL13a	0.673482
55	28	Spaplic	3267	cer_PL13a	0.690074
56	28	Spaplic	3267	cer_PL13a	0.729865
57	28	Spaplic	3267	cer_PL13a	0.737044
58	28	Spaplic	3267	cer_PL13a	0.701579
59	28	Spaplic	3267	cer_PL13a	0.788055
60	28	Spaplic	3267	cer_PL13a	0.644911
61	28	Spaplic	3267	cer_PL13a	0.578164
62	28	Spaplic	3267	cer_PL13a	0.770346
63	28	Spaplic	3267	cer_PL13a	0.637851
64	28	Spaplic	3267	cer_PL13a	0.770465
65	28	Spaplic	3267	cer_PL13a	0.676145
66	28	Spaplic	3267	cer_PL13a	0.765117
67	28	Spaplic	3267	cer_PL13a	0.740752
68	28	Spaplic	3267	cer_PL13a	0.607187
69	28	Spaplic	3267	cer_PL13a	0.531526
70	28	Spaplic	3267	cer_PL13a	0.687103
71	28	Spaplic	3267	cer_PL13a	0.611656
72	28	Spaplic	3267	cer_PL13a	0.696991
73	28	Spaplic	3267	cer_PL13a	0.629151
74	28	Spaplic	3267	cer_PL13a	0.640965
75	28	Spaplic	3267	cer_PL13a	0.681327
76	28	Spaplic	3267	cer_PL13a	0.725373
77	28	Spaplic	3267	cer_PL13a	0.641464
78	28	Spaplic	3267	cer_PL13a	0.659363
79	28	Spaplic	3267	cer_PL13a	0.746909
80	28	Spaplic	3267	cer_PL13a	0.698512
81	28	Spaplic	3267	cer_PL13a	0.68078
82	28	Spaplic	3267	cer_PL13a	0.673791
83	28	Spaplic	3267	cer_PL13a	0.751924
84	28	Spaplic	3267	cer_PL13a	0.613558
85	28	Spaplic	3267	cer_PL13a	0.637043
86	28	Spaplic	3267	cer_PL13a	0.778713
87	28	Spaplic	3267	cer_PL13a	0.683276
88	28	Spaplic	3267	cer_PL13a	0.92559
89	28	Spaplic	3267	cer_PL13a	0.714391
90	28	Spaplic	3267	cer_PL13a	0.666518
91	28	Spaplic	3267	cer_PL13a	0.744128
92	28	Spaplic	3267	cer_PL13a	0.708472
1	36	Spaplic	3275	tul_R_OV3	0.840397
2	36	Spaplic	3275	tul_R_OV3	0.865261
3	36	Spaplic	3275	tul_R_OV3	0.958202
4	36	Spaplic	3275	tul_R_OV3	1.42938
5	36	Spaplic	3275	tul_R_OV3	1.10945
6	36	Spaplic	3275	tul_R_OV3	0.98366
7	36	Spaplic	3275	tul_R_OV3	0.789267
8	36	Spaplic	3275	tul_R_OV3	0.999753
9	36	Spaplic	3275	tul_R_OV3	0.79376
10	36	Spaplic	3275	tul_R_OV3	0.804599
11	36	Spaplic	3275	tul_R_OV3	0.786771
12	36	Spaplic	3275	tul_R_OV3	0.527795
13	36	Spaplic	3275	tul_R_OV3	0.759863
14	36	Spaplic	3275	tul_R_OV3	0.795543
15	36	Spaplic	3275	tul_R_OV3	1.06334
16	36	Spaplic	3275	tul_R_OV3	1.0173
17	36	Spaplic	3275	tul_R_OV3	0.862171
18	36	Spaplic	3275	tul_R_OV3	0.834407
19	36	Spaplic	3275	tul_R_OV3	0.944511
20	36	Spaplic	3275	tul_R_OV3	1.55809
21	36	Spaplic	3275	tul_R_OV3	0.684393
22	36	Spaplic	3275	tul_R_OV3	1.06736
23	36	Spaplic	3275	tul_R_OV3	0.879261
24	36	Spaplic	3275	tul_R_OV3	0.936167
25	36	Spaplic	3275	tul_R_OV3	1.08109
26	36	Spaplic	3275	tul_R_OV3	0.555534
27	36	Spaplic	3275	tul_R_OV3	0.736664
28	36	Spaplic	3275	tul_R_OV3	0.921097
29	36	Spaplic	3275	tul_R_OV3	0.561216
30	36	Spaplic	3275	tul_R_OV3	0.674243
31	36	Spaplic	3275	tul_R_OV3	1.35481
32	36	Spaplic	3275	tul_R_OV3	1.05385
33	36	Spaplic	3275	tul_R_OV3	1.69827
34	36	Spaplic	3275	tul_R_OV3	1.18968
35	36	Spaplic	3275	tul_R_OV3	0.783301
36	36	Spaplic	3275	tul_R_OV3	0.788103
37	36	Spaplic	3275	tul_R_OV3	1.0028
38	36	Spaplic	3275	tul_R_OV3	0.99545
39	36	Spaplic	3275	tul_R_OV3	0.905432
40	36	Spaplic	3275	tul_R_OV3	0.788221
41	36	Spaplic	3275	tul_R_OV3	0.809163
42	36	Spaplic	3275	tul_R_OV3	0.847528
43	36	Spaplic	3275	tul_R_OV3	1.20976
44	36	Spaplic	3275	tul_R_OV3	0.946198
45	36	Spaplic	3275	tul_R_OV3	1.29576
46	36	Spaplic	3275	tul_R_OV3	1.026
47	36	Spaplic	3275	tul_R_OV3	1.00215
48	36	Spaplic	3275	tul_R_OV3	1.16536
49	36	Spaplic	3275	tul_R_OV3	0.872725
50	36	Spaplic	3275	tul_R_OV3	1.10757
51	36	Spaplic	3275	tul_R_OV3	0.98385
52	36	Spaplic	3275	tul_R_OV3	1.4893
53	36	Spaplic	3275	tul_R_OV3	0.791597
54	36	Spaplic	3275	tul_R_OV3	0.71054
55	36	Spaplic	3275	tul_R_OV3	1.99468
56	36	Spaplic	3275	tul_R_OV3	1.06664
57	36	Spaplic	3275	tul_R_OV3	0.971086
58	36	Spaplic	3275	tul_R_OV3	0.927681
59	36	Spaplic	3275	tul_R_OV3	0.955136
60	36	Spaplic	3275	tul_R_OV3	0.875339
61	36	Spaplic	3275	tul_R_OV3	1.2916
62	36	Spaplic	3275	tul_R_OV3	0.948884
63	36	Spaplic	3275	tul_R_OV3	0.769728
64	36	Spaplic	3275	tul_R_OV3	1.13073
65	36	Spaplic	3275	tul_R_OV3	1.16065
66	36	Spaplic	3275	tul_R_OV3	0.881258
67	36	Spaplic	3275	tul_R_OV3	0.771796
68	36	Spaplic	3275	tul_R_OV3	1.0297
69	36	Spaplic	3275	tul_R_OV3	0.94192
70	36	Spaplic	3275	tul_R_OV3	0.835429
71	36	Spaplic	3275	tul_R_OV3	0.870062
72	36	Spaplic	3275	tul_R_OV3	1.00151
73	36	Spaplic	3275	tul_R_OV3	1.01756
74	36	Spaplic	3275	tul_R_OV3	1.01485
75	36	Spaplic	3275	tul_R_OV3	1.07021
76	36	Spaplic	3275	tul_R_OV3	1.0399
77	36	Spaplic	3275	tul_R_OV3	0.729176
78	36	Spaplic	3275	tul_R_OV3	0.775195
79	36	Spaplic	3275	tul_R_OV3	0.83947
80	36	Spaplic	3275	tul_R_OV3	1.89385
81	36	Spaplic	3275	tul_R_OV3	0.884633
82	36	Spaplic	3275	tul_R_OV3	0.783182
83	36	Spaplic	3275	tul_R_OV3	0.94192
84	36	Spaplic	3275	tul_R_OV3	0.784466
85	36	Spaplic	3275	tul_R_OV3	1.07087
86	36	Spaplic	3275	tul_R_OV3	0.935811
87	36	Spaplic	3275	tul_R_OV3	0.586341
88	36	Spaplic	3275	tul_R_OV3	1.34544
89	36	Spaplic	3275	tul_R_OV3	0.846482
90	36	Spaplic	3275	tul_R_OV3	0.982781
91	36	Spaplic	3275	tul_R_OV3	0.705358
92	36	Spaplic	3275	tul_R_OV3	0.496656
93	36	Spaplic	3275	tul_R_OV3	0.750094
94	36	Spaplic	3275	tul_R_OV3	0.808022
95	36	Spaplic	3275	tul_R_OV3	0.791597
96	36	Spaplic	3275	tul_R_OV3	0.907049
97	36	Spaplic	3275	tul_R_OV3	0.874626
98	36	Spaplic	3275	tul_R_OV3	0.846482
99	36	Spaplic	3275	tul_R_OV3	0.993596
100	36	Spaplic	3275	tul_R_OV3	0.702363
101	36	Spaplic	3275	tul_R_OV3	0.859389
102	36	Spaplic	3275	tul_R_OV3	1.15086
103	36	Spaplic	3275	tul_R_OV3	1.35531
104	36	Spaplic	3275	tul_R_OV3	1.00703
105	36	Spaplic	3275	tul_R_OV3	0.972298
106	36	Spaplic	3275	tul_R_OV3	0.914085
107	36	Spaplic	3275	tul_R_OV3	0.839327
108	36	Spaplic	3275	tul_R_OV3	0.851688
109	36	Spaplic	3275	tul_R_OV3	0.603122
110	36	Spaplic	3275	tul_R_OV3	0.95283
111	36	Spaplic	3275	tul_R_OV3	1.1806
112	36	Spaplic	3275	tul_R_OV3	1.9939
113	36	Spaplic	3275	tul_R_OV3	2.16354
1	37	Spaplic	3276	tul_R_OV3	1.92938
2	37	Spaplic	3276	tul_R_OV3	1.14221
3	37	Spaplic	3276	tul_R_OV3	1.06011
4	37	Spaplic	3276	tul_R_OV3	1.08409
5	37	Spaplic	3276	tul_R_OV3	0.89476
6	37	Spaplic	3276	tul_R_OV3	0.964739
7	37	Spaplic	3276	tul_R_OV3	1.10237
8	37	Spaplic	3276	tul_R_OV3	1.18611
9	37	Spaplic	3276	tul_R_OV3	1.04216
10	37	Spaplic	3276	tul_R_OV3	1.4295
11	37	Spaplic	3276	tul_R_OV3	1.21204
12	37	Spaplic	3276	tul_R_OV3	1.87243
13	37	Spaplic	3276	tul_R_OV3	0.896043
14	37	Spaplic	3276	tul_R_OV3	2.20063
15	37	Spaplic	3276	tul_R_OV3	0.937689
16	37	Spaplic	3276	tul_R_OV3	1.14121
17	37	Spaplic	3276	tul_R_OV3	1.14147
18	37	Spaplic	3276	tul_R_OV3	1.13881
19	37	Spaplic	3276	tul_R_OV3	1.19053
20	37	Spaplic	3276	tul_R_OV3	1.18045
21	37	Spaplic	3276	tul_R_OV3	0.895092
22	37	Spaplic	3276	tul_R_OV3	0.789172
23	37	Spaplic	3276	tul_R_OV3	0.931675
24	37	Spaplic	3276	tul_R_OV3	1.18999
25	37	Spaplic	3276	tul_R_OV3	0.977195
26	37	Spaplic	3276	tul_R_OV3	1.11138
27	37	Spaplic	3276	tul_R_OV3	1.03645
28	37	Spaplic	3276	tul_R_OV3	1.26503
29	37	Spaplic	3276	tul_R_OV3	0.950881
30	37	Spaplic	3276	tul_R_OV3	0.846863
31	37	Spaplic	3276	tul_R_OV3	0.963289
32	37	Spaplic	3276	tul_R_OV3	0.909806
33	37	Spaplic	3276	tul_R_OV3	0.934622
34	37	Spaplic	3276	tul_R_OV3	1.0351
35	37	Spaplic	3276	tul_R_OV3	1.07919
36	37	Spaplic	3276	tul_R_OV3	1.32305
37	37	Spaplic	3276	tul_R_OV3	1.31946
38	37	Spaplic	3276	tul_R_OV3	0.747693
39	37	Spaplic	3276	tul_R_OV3	1.20123
40	37	Spaplic	3276	tul_R_OV3	1.42015
41	37	Spaplic	3276	tul_R_OV3	2.19357
42	37	Spaplic	3276	tul_R_OV3	1.09058
43	37	Spaplic	3276	tul_R_OV3	0.940803
44	37	Spaplic	3276	tul_R_OV3	1.89939
45	37	Spaplic	3276	tul_R_OV3	1.25162
46	37	Spaplic	3276	tul_R_OV3	0.990744
47	37	Spaplic	3276	tul_R_OV3	0.943726
48	37	Spaplic	3276	tul_R_OV3	1.05885
49	37	Spaplic	3276	tul_R_OV3	0.778357
50	37	Spaplic	3276	tul_R_OV3	0.771796
51	37	Spaplic	3276	tul_R_OV3	1.12381
52	37	Spaplic	3276	tul_R_OV3	1.13955
53	37	Spaplic	3276	tul_R_OV3	1.00075
54	37	Spaplic	3276	tul_R_OV3	1.07525
55	37	Spaplic	3276	tul_R_OV3	0.943726
56	37	Spaplic	3276	tul_R_OV3	0.916082
57	37	Spaplic	3276	tul_R_OV3	1.13308
58	37	Spaplic	3276	tul_R_OV3	0.837806
59	37	Spaplic	3276	tul_R_OV3	1.40651
60	37	Spaplic	3276	tul_R_OV3	1.10762
61	37	Spaplic	3276	tul_R_OV3	0.77491
62	37	Spaplic	3276	tul_R_OV3	0.98454
63	37	Spaplic	3276	tul_R_OV3	1.06412
64	37	Spaplic	3276	tul_R_OV3	1.13627
65	37	Spaplic	3276	tul_R_OV3	0.960698
66	37	Spaplic	3276	tul_R_OV3	0.929607
67	37	Spaplic	3276	tul_R_OV3	1.16557
68	37	Spaplic	3276	tul_R_OV3	1.03517
69	37	Spaplic	3276	tul_R_OV3	0.938592
70	37	Spaplic	3276	tul_R_OV3	1.42327
71	37	Spaplic	3276	tul_R_OV3	1.08459
72	37	Spaplic	3276	tul_R_OV3	1.54231
73	37	Spaplic	3276	tul_R_OV3	1.19141
74	37	Spaplic	3276	tul_R_OV3	1.20251
75	37	Spaplic	3276	tul_R_OV3	1.09498
76	37	Spaplic	3276	tul_R_OV3	1.1935
77	37	Spaplic	3276	tul_R_OV3	0.889483
78	37	Spaplic	3276	tul_R_OV3	0.863977
79	37	Spaplic	3276	tul_R_OV3	1.31946
80	37	Spaplic	3276	tul_R_OV3	0.85706
81	37	Spaplic	3276	tul_R_OV3	1.22063
82	37	Spaplic	3276	tul_R_OV3	1.39536
83	37	Spaplic	3276	tul_R_OV3	1.44625
84	37	Spaplic	3276	tul_R_OV3	1.08877
85	37	Spaplic	3276	tul_R_OV3	1.31711
86	37	Spaplic	3276	tul_R_OV3	1.02687
87	37	Spaplic	3276	tul_R_OV3	0.738755
1	38	Spaplic	3277	tul_R_OV3	3.62596
2	38	Spaplic	3277	tul_R_OV3	1.54141
3	38	Spaplic	3277	tul_R_OV3	1.34364
4	38	Spaplic	3277	tul_R_OV3	0.760981
5	38	Spaplic	3277	tul_R_OV3	1.683
6	38	Spaplic	3277	tul_R_OV3	0.988676
7	38	Spaplic	3277	tul_R_OV3	1.27354
8	38	Spaplic	3277	tul_R_OV3	2.15066
9	38	Spaplic	3277	tul_R_OV3	2.69959
10	38	Spaplic	3277	tul_R_OV3	3.10758
11	38	Spaplic	3277	tul_R_OV3	3.57512
12	38	Spaplic	3277	tul_R_OV3	5.97955
13	38	Spaplic	3277	tul_R_OV3	0.935621
14	38	Spaplic	3277	tul_R_OV3	5.15764
15	38	Spaplic	3277	tul_R_OV3	4.89857
16	38	Spaplic	3277	tul_R_OV3	1.18999
17	38	Spaplic	3277	tul_R_OV3	1.1482
18	38	Spaplic	3277	tul_R_OV3	1.04696
19	38	Spaplic	3277	tul_R_OV3	0.981806
20	38	Spaplic	3277	tul_R_OV3	6.96295
21	38	Spaplic	3277	tul_R_OV3	9.45542
22	38	Spaplic	3277	tul_R_OV3	0.847837
23	38	Spaplic	3277	tul_R_OV3	1.52462
24	38	Spaplic	3277	tul_R_OV3	3.50335
25	38	Spaplic	3277	tul_R_OV3	1.34575
26	38	Spaplic	3277	tul_R_OV3	0.76167
27	38	Spaplic	3277	tul_R_OV3	1.79154
28	38	Spaplic	3277	tul_R_OV3	1.13401
29	38	Spaplic	3277	tul_R_OV3	0.819218
30	38	Spaplic	3277	tul_R_OV3	0.681826
31	38	Spaplic	3277	tul_R_OV3	0.976648
32	38	Spaplic	3277	tul_R_OV3	0.762336
33	38	Spaplic	3277	tul_R_OV3	0.62675
34	38	Spaplic	3277	tul_R_OV3	0.757106
35	38	Spaplic	3277	tul_R_OV3	0.576024
36	38	Spaplic	3277	tul_R_OV3	0.877502
37	38	Spaplic	3277	tul_R_OV3	1.04908
38	38	Spaplic	3277	tul_R_OV3	0.737044
39	38	Spaplic	3277	tul_R_OV3	0.797468
40	38	Spaplic	3277	tul_R_OV3	0.638802
41	38	Spaplic	3277	tul_R_OV3	0.832909
42	38	Spaplic	3277	tul_R_OV3	0.819337
43	38	Spaplic	3277	tul_R_OV3	0.828488
44	38	Spaplic	3277	tul_R_OV3	1.40002
45	38	Spaplic	3277	tul_R_OV3	0.810375
46	38	Spaplic	3277	tul_R_OV3	1.15046
47	38	Spaplic	3277	tul_R_OV3	0.653848
48	38	Spaplic	3277	tul_R_OV3	1.15029
49	38	Spaplic	3277	tul_R_OV3	0.626798
50	38	Spaplic	3277	tul_R_OV3	0.664925
51	38	Spaplic	3277	tul_R_OV3	0.884776
52	38	Spaplic	3277	tul_R_OV3	0.879784
53	38	Spaplic	3277	tul_R_OV3	1.04808
54	38	Spaplic	3277	tul_R_OV3	1.12671
55	38	Spaplic	3277	tul_R_OV3	0.784062
56	38	Spaplic	3277	tul_R_OV3	0.957252
57	38	Spaplic	3277	tul_R_OV3	1.10344
58	38	Spaplic	3277	tul_R_OV3	0.913229
59	38	Spaplic	3277	tul_R_OV3	1.73254
60	38	Spaplic	3277	tul_R_OV3	1.24364
61	38	Spaplic	3277	tul_R_OV3	0.950358
62	38	Spaplic	3277	tul_R_OV3	0.742012
63	38	Spaplic	3277	tul_R_OV3	0.931936
64	38	Spaplic	3277	tul_R_OV3	1.17166
65	38	Spaplic	3277	tul_R_OV3	1.00726
66	38	Spaplic	3277	tul_R_OV3	0.819146
67	38	Spaplic	3277	tul_R_OV3	0.86683
68	38	Spaplic	3277	tul_R_OV3	2.24874
69	38	Spaplic	3277	tul_R_OV3	0.882399
70	38	Spaplic	3277	tul_R_OV3	0.825564
71	38	Spaplic	3277	tul_R_OV3	1.05813
72	38	Spaplic	3277	tul_R_OV3	1.71526
73	38	Spaplic	3277	tul_R_OV3	0.807665
74	38	Spaplic	3277	tul_R_OV3	0.958393
75	38	Spaplic	3277	tul_R_OV3	1.02737
76	38	Spaplic	3277	tul_R_OV3	1.71476
77	38	Spaplic	3277	tul_R_OV3	0.725373
78	38	Spaplic	3277	tul_R_OV3	0.691096
79	38	Spaplic	3277	tul_R_OV3	2.25587
80	38	Spaplic	3277	tul_R_OV3	1.60551
81	38	Spaplic	3277	tul_R_OV3	0.929844
82	38	Spaplic	3277	tul_R_OV3	0.668205
83	38	Spaplic	3277	tul_R_OV3	0.618145
84	38	Spaplic	3277	tul_R_OV3	0.856466
85	38	Spaplic	3277	tul_R_OV3	0.821452
86	38	Spaplic	3277	tul_R_OV3	0.788816
87	38	Spaplic	3277	tul_R_OV3	0.926208
88	38	Spaplic	3277	tul_R_OV3	0.8558
89	38	Spaplic	3277	tul_R_OV3	0.799037
90	38	Spaplic	3277	tul_R_OV3	0.761028
91	38	Spaplic	3277	tul_R_OV3	1.04772
92	38	Spaplic	3277	tul_R_OV3	0.999063
93	38	Spaplic	3277	tul_R_OV3	2.91478
94	38	Spaplic	3277	tul_R_OV3	1.14275
95	38	Spaplic	3277	tul_R_OV3	2.37669
96	38	Spaplic	3277	tul_R_OV3	3.65163
97	38	Spaplic	3277	tul_R_OV3	2.70044
98	38	Spaplic	3277	tul_R_OV3	2.26899
99	38	Spaplic	3277	tul_R_OV3	1.14097
100	38	Spaplic	3277	tul_R_OV3	1.73884
101	38	Spaplic	3277	tul_R_OV3	1.80404
102	38	Spaplic	3277	tul_R_OV3	1.18999
103	38	Spaplic	3277	tul_R_OV3	0.842418
1	39	Spaplic	3278	tul_R_OV3	0.850808
2	39	Spaplic	3278	tul_R_OV3	0.901534
3	39	Spaplic	3278	tul_R_OV3	0.629151
4	39	Spaplic	3278	tul_R_OV3	0.809781
5	39	Spaplic	3278	tul_R_OV3	0.863478
6	39	Spaplic	3278	tul_R_OV3	0.802769
7	39	Spaplic	3278	tul_R_OV3	0.835429
8	39	Spaplic	3278	tul_R_OV3	0.736925
9	39	Spaplic	3278	tul_R_OV3	0.937689
10	39	Spaplic	3278	tul_R_OV3	0.853423
11	39	Spaplic	3278	tul_R_OV3	0.736188
12	39	Spaplic	3278	tul_R_OV3	0.858082
13	39	Spaplic	3278	tul_R_OV3	0.719454
14	39	Spaplic	3278	tul_R_OV3	0.780401
15	39	Spaplic	3278	tul_R_OV3	0.894498
16	39	Spaplic	3278	tul_R_OV3	0.880497
17	39	Spaplic	3278	tul_R_OV3	0.831911
18	39	Spaplic	3278	tul_R_OV3	0.722734
19	39	Spaplic	3278	tul_R_OV3	0.481823
20	39	Spaplic	3278	tul_R_OV3	0.808355
21	39	Spaplic	3278	tul_R_OV3	0.778951
22	39	Spaplic	3278	tul_R_OV3	0.874626
23	39	Spaplic	3278	tul_R_OV3	0.93902
24	39	Spaplic	3278	tul_R_OV3	0.804338
25	39	Spaplic	3278	tul_R_OV3	0.874626
26	39	Spaplic	3278	tul_R_OV3	0.863478
27	39	Spaplic	3278	tul_R_OV3	1.03943
28	39	Spaplic	3278	tul_R_OV3	0.666922
29	39	Spaplic	3278	tul_R_OV3	0.758033
30	39	Spaplic	3278	tul_R_OV3	0.761718
31	39	Spaplic	3278	tul_R_OV3	0.817958
32	39	Spaplic	3278	tul_R_OV3	0.825398
33	39	Spaplic	3278	tul_R_OV3	0.834027
34	39	Spaplic	3278	tul_R_OV3	0.828369
35	39	Spaplic	3278	tul_R_OV3	0.846958
36	39	Spaplic	3278	tul_R_OV3	1.16755
37	39	Spaplic	3278	tul_R_OV3	0.879024
38	39	Spaplic	3278	tul_R_OV3	0.828369
39	39	Spaplic	3278	tul_R_OV3	0.844866
40	39	Spaplic	3278	tul_R_OV3	0.635973
41	39	Spaplic	3278	tul_R_OV3	0.742844
42	39	Spaplic	3278	tul_R_OV3	0.962386
43	39	Spaplic	3278	tul_R_OV3	0.715033
44	39	Spaplic	3278	tul_R_OV3	0.950358
45	39	Spaplic	3278	tul_R_OV3	0.914323
46	39	Spaplic	3278	tul_R_OV3	0.68513
47	39	Spaplic	3278	tul_R_OV3	0.785416
48	39	Spaplic	3278	tul_R_OV3	0.956657
49	39	Spaplic	3278	tul_R_OV3	0.999515
50	39	Spaplic	3278	tul_R_OV3	0.840468
51	39	Spaplic	3278	tul_R_OV3	0.702007
52	39	Spaplic	3278	tul_R_OV3	0.999254
53	39	Spaplic	3278	tul_R_OV3	1.05742
54	39	Spaplic	3278	tul_R_OV3	0.92704
55	39	Spaplic	3278	tul_R_OV3	0.664093
56	39	Spaplic	3278	tul_R_OV3	0.769229
57	39	Spaplic	3278	tul_R_OV3	0.864571
58	39	Spaplic	3278	tul_R_OV3	0.630339
59	39	Spaplic	3278	tul_R_OV3	0.846958
60	39	Spaplic	3278	tul_R_OV3	0.969683
61	39	Spaplic	3278	tul_R_OV3	1.02126
62	39	Spaplic	3278	tul_R_OV3	0.940351
63	39	Spaplic	3278	tul_R_OV3	0.880973
64	39	Spaplic	3278	tul_R_OV3	0.855087
65	39	Spaplic	3278	tul_R_OV3	0.778642
66	39	Spaplic	3278	tul_R_OV3	0.658792
67	39	Spaplic	3278	tul_R_OV3	0.820264
68	39	Spaplic	3278	tul_R_OV3	0.784513
69	39	Spaplic	3278	tul_R_OV3	0.966165
70	39	Spaplic	3278	tul_R_OV3	0.755395
71	39	Spaplic	3278	tul_R_OV3	0.819337
72	39	Spaplic	3278	tul_R_OV3	1.267
73	39	Spaplic	3278	tul_R_OV3	0.926802
74	39	Spaplic	3278	tul_R_OV3	0.845246
75	39	Spaplic	3278	tul_R_OV3	0.690122
76	39	Spaplic	3278	tul_R_OV3	0.868042
77	39	Spaplic	3278	tul_R_OV3	0.668586
78	39	Spaplic	3278	tul_R_OV3	0.812063
79	39	Spaplic	3278	tul_R_OV3	1.25493
80	39	Spaplic	3278	tul_R_OV3	0.879642
81	39	Spaplic	3278	tul_R_OV3	0.857203
82	39	Spaplic	3278	tul_R_OV3	0.922119
83	39	Spaplic	3278	tul_R_OV3	0.965381
84	39	Spaplic	3278	tul_R_OV3	0.957988
85	39	Spaplic	3278	tul_R_OV3	0.879784
86	39	Spaplic	3278	tul_R_OV3	0.734144
87	39	Spaplic	3278	tul_R_OV3	0.840563
88	39	Spaplic	3278	tul_R_OV3	0.949693
89	39	Spaplic	3278	tul_R_OV3	0.890742
90	39	Spaplic	3278	tul_R_OV3	1.02994
91	39	Spaplic	3278	tul_R_OV3	0.695684
92	39	Spaplic	3278	tul_R_OV3	1.00655
93	39	Spaplic	3278	tul_R_OV3	0.830247
94	39	Spaplic	3278	tul_R_OV3	1.28804
95	39	Spaplic	3278	tul_R_OV3	0.736925
96	39	Spaplic	3278	tul_R_OV3	0.709566
97	39	Spaplic	3278	tul_R_OV3	0.959034
98	39	Spaplic	3278	tul_R_OV3	0.801794
99	39	Spaplic	3278	tul_R_OV3	0.94501
100	39	Spaplic	3278	tul_R_OV3	0.783182
101	39	Spaplic	3278	tul_R_OV3	0.821737
102	39	Spaplic	3278	tul_R_OV3	1.05963
103	39	Spaplic	3278	tul_R_OV3	0.935811
104	39	Spaplic	3278	tul_R_OV3	0.929203
105	39	Spaplic	3278	tul_R_OV3	1.28645
1	40	Spaplic	3279	tul_R_OPI	0.968614
2	40	Spaplic	3279	tul_R_OPI	1.01546
3	40	Spaplic	3279	tul_R_OPI	0.941397
4	40	Spaplic	3279	tul_R_OPI	1.008
5	40	Spaplic	3279	tul_R_OPI	0.918934
6	40	Spaplic	3279	tul_R_OPI	0.834074
7	40	Spaplic	3279	tul_R_OPI	0.966284
8	40	Spaplic	3279	tul_R_OPI	1.34466
9	40	Spaplic	3279	tul_R_OPI	0.740324
10	40	Spaplic	3279	tul_R_OPI	0.56963
11	40	Spaplic	3279	tul_R_OPI	1.03374
12	40	Spaplic	3279	tul_R_OPI	0.903578
13	40	Spaplic	3279	tul_R_OPI	1.16084
14	40	Spaplic	3279	tul_R_OPI	1.00463
15	40	Spaplic	3279	tul_R_OPI	0.753659
16	40	Spaplic	3279	tul_R_OPI	0.731981
17	40	Spaplic	3279	tul_R_OPI	0.675669
18	40	Spaplic	3279	tul_R_OPI	1.06892
19	40	Spaplic	3279	tul_R_OPI	0.68078
20	40	Spaplic	3279	tul_R_OPI	0.773365
21	40	Spaplic	3279	tul_R_OPI	1.21124
22	40	Spaplic	3279	tul_R_OPI	1.07584
23	40	Spaplic	3279	tul_R_OPI	0.754777
24	40	Spaplic	3279	tul_R_OPI	0.850856
25	40	Spaplic	3279	tul_R_OPI	1.07919
26	40	Spaplic	3279	tul_R_OPI	0.948813
27	40	Spaplic	3279	tul_R_OPI	0.622139
28	40	Spaplic	3279	tul_R_OPI	0.890742
29	40	Spaplic	3279	tul_R_OPI	1.52172
30	40	Spaplic	3279	tul_R_OPI	1.10558
31	40	Spaplic	3279	tul_R_OPI	1.20515
32	40	Spaplic	3279	tul_R_OPI	0.920075
33	40	Spaplic	3279	tul_R_OPI	1.14399
34	40	Spaplic	3279	tul_R_OPI	0.723043
35	40	Spaplic	3279	tul_R_OPI	0.74156
36	40	Spaplic	3279	tul_R_OPI	1.17957
37	40	Spaplic	3279	tul_R_OPI	1.04832
38	40	Spaplic	3279	tul_R_OPI	0.914227
39	40	Spaplic	3279	tul_R_OPI	0.758509
40	40	Spaplic	3279	tul_R_OPI	1.04919
41	40	Spaplic	3279	tul_R_OPI	1.5797
42	40	Spaplic	3279	tul_R_OPI	1.43299
43	40	Spaplic	3279	tul_R_OPI	1.01114
44	40	Spaplic	3279	tul_R_OPI	0.747693
45	40	Spaplic	3279	tul_R_OPI	0.943679
46	40	Spaplic	3279	tul_R_OPI	1.02062
47	40	Spaplic	3279	tul_R_OPI	0.896447
48	40	Spaplic	3279	tul_R_OPI	1.05136
49	40	Spaplic	3279	tul_R_OPI	0.847528
50	40	Spaplic	3279	tul_R_OPI	0.986537
51	40	Spaplic	3279	tul_R_OPI	0.762977
52	40	Spaplic	3279	tul_R_OPI	1.00075
53	40	Spaplic	3279	tul_R_OPI	0.866972
54	40	Spaplic	3279	tul_R_OPI	0.997566
55	40	Spaplic	3279	tul_R_OPI	0.902794
56	40	Spaplic	3279	tul_R_OPI	1.05642
57	40	Spaplic	3279	tul_R_OPI	0.968733
58	40	Spaplic	3279	tul_R_OPI	1.10753
59	40	Spaplic	3279	tul_R_OPI	0.981093
60	40	Spaplic	3279	tul_R_OPI	0.851355
61	40	Spaplic	3279	tul_R_OPI	0.922286
62	40	Spaplic	3279	tul_R_OPI	0.840064
63	40	Spaplic	3279	tul_R_OPI	1.03436
64	40	Spaplic	3279	tul_R_OPI	0.657461
65	40	Spaplic	3279	tul_R_OPI	1.04615
66	40	Spaplic	3279	tul_R_OPI	1.18423
67	40	Spaplic	3279	tul_R_OPI	0.811065
68	40	Spaplic	3279	tul_R_OPI	0.922832
69	40	Spaplic	3279	tul_R_OPI	0.925827
70	40	Spaplic	3279	tul_R_OPI	0.920146
71	40	Spaplic	3279	tul_R_OPI	0.767304
72	40	Spaplic	3279	tul_R_OPI	1.00039
73	40	Spaplic	3279	tul_R_OPI	0.878049
74	40	Spaplic	3279	tul_R_OPI	0.837117
75	40	Spaplic	3279	tul_R_OPI	0.893809
76	40	Spaplic	3279	tul_R_OPI	0.649712
77	40	Spaplic	3279	tul_R_OPI	1.07026
78	40	Spaplic	3279	tul_R_OPI	0.960413
79	40	Spaplic	3279	tul_R_OPI	1.04665
80	40	Spaplic	3279	tul_R_OPI	0.777144
81	40	Spaplic	3279	tul_R_OPI	1.02583
82	40	Spaplic	3279	tul_R_OPI	0.885228
83	40	Spaplic	3279	tul_R_OPI	0.797729
84	40	Spaplic	3279	tul_R_OPI	0.898563
85	40	Spaplic	3279	tul_R_OPI	0.728344
86	40	Spaplic	3279	tul_R_OPI	0.752233
87	40	Spaplic	3279	tul_R_OPI	0.706737
88	40	Spaplic	3279	tul_R_OPI	0.749381
89	40	Spaplic	3279	tul_R_OPI	1.50497
90	40	Spaplic	3279	tul_R_OPI	0.983304
91	40	Spaplic	3279	tul_R_OPI	0.816888
92	40	Spaplic	3279	tul_R_OPI	1.26436
93	40	Spaplic	3279	tul_R_OPI	0.907096
94	40	Spaplic	3279	tul_R_OPI	0.863644
95	40	Spaplic	3279	tul_R_OPI	1.22455
96	40	Spaplic	3279	tul_R_OPI	1.17791
97	40	Spaplic	3279	tul_R_OPI	0.902366
98	40	Spaplic	3279	tul_R_OPI	0.932269
99	40	Spaplic	3279	tul_R_OPI	1.18728
100	40	Spaplic	3279	tul_R_OPI	0.874389
101	40	Spaplic	3279	tul_R_OPI	1.07071
102	40	Spaplic	3279	tul_R_OPI	0.865641
103	40	Spaplic	3279	tul_R_OPI	0.963384
1	41	Spaplic	3280	tul_R_421	0.808355
2	41	Spaplic	3280	tul_R_421	0.857369
3	41	Spaplic	3280	tul_R_421	0.674528
4	41	Spaplic	3280	tul_R_421	0.654965
5	41	Spaplic	3280	tul_R_421	0.563759
6	41	Spaplic	3280	tul_R_421	0.702339
7	41	Spaplic	3280	tul_R_421	0.654015
8	41	Spaplic	3280	tul_R_421	0.643342
9	41	Spaplic	3280	tul_R_421	0.587078
10	41	Spaplic	3280	tul_R_421	0.659173
11	41	Spaplic	3280	tul_R_421	0.580422
12	41	Spaplic	3280	tul_R_421	0.587196
13	41	Spaplic	3280	tul_R_421	0.60645
14	41	Spaplic	3280	tul_R_421	0.578615
15	41	Spaplic	3280	tul_R_421	0.652707
16	41	Spaplic	3280	tul_R_421	0.656677
17	41	Spaplic	3280	tul_R_421	0.60134
18	41	Spaplic	3280	tul_R_421	0.561287
19	41	Spaplic	3280	tul_R_421	0.648809
20	41	Spaplic	3280	tul_R_421	0.567063
21	41	Spaplic	3280	tul_R_421	0.664093
22	41	Spaplic	3280	tul_R_421	0.691833
23	41	Spaplic	3280	tul_R_421	0.735119
24	41	Spaplic	3280	tul_R_421	0.62675
25	41	Spaplic	3280	tul_R_421	0.795899
26	41	Spaplic	3280	tul_R_421	0.655774
27	41	Spaplic	3280	tul_R_421	0.787603
28	41	Spaplic	3280	tul_R_421	0.666185
29	41	Spaplic	3280	tul_R_421	1.12505
30	41	Spaplic	3280	tul_R_421	0.681469
31	41	Spaplic	3280	tul_R_421	0.683537
32	41	Spaplic	3280	tul_R_421	0.74496
33	41	Spaplic	3280	tul_R_421	0.768563
34	41	Spaplic	3280	tul_R_421	0.993596
35	41	Spaplic	3280	tul_R_421	0.659125
36	41	Spaplic	3280	tul_R_421	0.694424
37	41	Spaplic	3280	tul_R_421	0.937118
38	41	Spaplic	3280	tul_R_421	0.621473
39	41	Spaplic	3280	tul_R_421	0.554869
40	41	Spaplic	3280	tul_R_421	0.681826
41	41	Spaplic	3280	tul_R_421	0.645505
42	41	Spaplic	3280	tul_R_421	0.558078
43	41	Spaplic	3280	tul_R_421	0.651495
44	41	Spaplic	3280	tul_R_421	0.754396
45	41	Spaplic	3280	tul_R_421	0.726419
46	41	Spaplic	3280	tul_R_421	0.835263
47	41	Spaplic	3280	tul_R_421	0.509872
48	41	Spaplic	3280	tul_R_421	0.681826
49	41	Spaplic	3280	tul_R_421	0.581492
50	41	Spaplic	3280	tul_R_421	0.60645
51	41	Spaplic	3280	tul_R_421	0.712632
52	41	Spaplic	3280	tul_R_421	0.728701
53	41	Spaplic	3280	tul_R_421	0.633334
54	41	Spaplic	3280	tul_R_421	0.553157
55	41	Spaplic	3280	tul_R_421	0.59844
56	41	Spaplic	3280	tul_R_421	0.62423
57	41	Spaplic	3280	tul_R_421	0.736046
58	41	Spaplic	3280	tul_R_421	0.543887
59	41	Spaplic	3280	tul_R_421	0.725872
60	41	Spaplic	3280	tul_R_421	0.613486
61	41	Spaplic	3280	tul_R_421	0.553157
62	41	Spaplic	3280	tul_R_421	0.606545
63	41	Spaplic	3280	tul_R_421	0.57524
64	41	Spaplic	3280	tul_R_421	0.64522
65	41	Spaplic	3280	tul_R_421	0.642795
66	41	Spaplic	3280	tul_R_421	0.840397
67	41	Spaplic	3280	tul_R_421	0.709851
68	41	Spaplic	3280	tul_R_421	0.732266
69	41	Spaplic	3280	tul_R_421	0.683537
70	41	Spaplic	3280	tul_R_421	0.706024
71	41	Spaplic	3280	tul_R_421	0.597679
72	41	Spaplic	3280	tul_R_421	0.556961
73	41	Spaplic	3280	tul_R_421	0.728439
74	41	Spaplic	3280	tul_R_421	0.72069
75	41	Spaplic	3280	tul_R_421	0.633881
76	41	Spaplic	3280	tul_R_421	0.616458
77	41	Spaplic	3280	tul_R_421	0.666922
78	41	Spaplic	3280	tul_R_421	0.694971
79	41	Spaplic	3280	tul_R_421	0.665567
80	41	Spaplic	3280	tul_R_421	0.588528
81	41	Spaplic	3280	tul_R_421	0.649237
82	41	Spaplic	3280	tul_R_421	0.64453
83	41	Spaplic	3280	tul_R_421	0.558244
84	41	Spaplic	3280	tul_R_421	0.641464
85	41	Spaplic	3280	tul_R_421	0.613177
86	41	Spaplic	3280	tul_R_421	0.577094
87	41	Spaplic	3280	tul_R_421	0.67517
88	41	Spaplic	3280	tul_R_421	0.77346
89	41	Spaplic	3280	tul_R_421	0.635949
90	41	Spaplic	3280	tul_R_421	0.554916
91	41	Spaplic	3280	tul_R_421	0.650021
92	41	Spaplic	3280	tul_R_421	0.550376
93	41	Spaplic	3280	tul_R_421	0.647192
94	41	Spaplic	3280	tul_R_421	0.516005
95	41	Spaplic	3280	tul_R_421	1.03517
96	41	Spaplic	3280	tul_R_421	0.540607
97	41	Spaplic	3280	tul_R_421	0.594256
98	41	Spaplic	3280	tul_R_421	0.759697
99	41	Spaplic	3280	tul_R_421	0.573172
100	41	Spaplic	3280	tul_R_421	0.671676
101	41	Spaplic	3280	tul_R_421	0.646289
1	42	Spaplic	3281	tul_R_421	0.611822
2	42	Spaplic	3281	tul_R_421	0.573861
3	42	Spaplic	3281	tul_R_421	0.725539
4	42	Spaplic	3281	tul_R_421	0.73027
5	42	Spaplic	3281	tul_R_421	0.564567
6	42	Spaplic	3281	tul_R_421	0.659268
7	42	Spaplic	3281	tul_R_421	0.646622
8	42	Spaplic	3281	tul_R_421	0.59825
9	42	Spaplic	3281	tul_R_421	0.791739
10	42	Spaplic	3281	tul_R_421	0.781898
11	42	Spaplic	3281	tul_R_421	0.65884
12	42	Spaplic	3281	tul_R_421	0.661502
13	42	Spaplic	3281	tul_R_421	0.651947
14	42	Spaplic	3281	tul_R_421	0.602243
15	42	Spaplic	3281	tul_R_421	0.633121
16	42	Spaplic	3281	tul_R_421	0.494635
17	42	Spaplic	3281	tul_R_421	0.523492
18	42	Spaplic	3281	tul_R_421	0.624944
19	42	Spaplic	3281	tul_R_421	0.578473
20	42	Spaplic	3281	tul_R_421	0.570771
21	42	Spaplic	3281	tul_R_421	0.586174
22	42	Spaplic	3281	tul_R_421	0.771344
23	42	Spaplic	3281	tul_R_421	0.436445
24	42	Spaplic	3281	tul_R_421	0.551351
25	42	Spaplic	3281	tul_R_421	0.517383
26	42	Spaplic	3281	tul_R_421	0.619904
27	42	Spaplic	3281	tul_R_421	0.652327
28	42	Spaplic	3281	tul_R_421	0.653373
29	42	Spaplic	3281	tul_R_421	0.521329
30	42	Spaplic	3281	tul_R_421	0.575787
31	42	Spaplic	3281	tul_R_421	0.537968
32	42	Spaplic	3281	tul_R_421	0.690074
33	42	Spaplic	3281	tul_R_421	0.593995
34	42	Spaplic	3281	tul_R_421	0.613177
35	42	Spaplic	3281	tul_R_421	0.574978
36	42	Spaplic	3281	tul_R_421	0.526772
37	42	Spaplic	3281	tul_R_421	0.551802
38	42	Spaplic	3281	tul_R_421	0.464304
39	42	Spaplic	3281	tul_R_421	0.603431
40	42	Spaplic	3281	tul_R_421	0.536946
41	42	Spaplic	3281	tul_R_421	0.628414
42	42	Spaplic	3281	tul_R_421	0.556438
43	42	Spaplic	3281	tul_R_421	0.606022
44	42	Spaplic	3281	tul_R_421	0.584938
45	42	Spaplic	3281	tul_R_421	0.547357
46	42	Spaplic	3281	tul_R_421	0.499437
47	42	Spaplic	3281	tul_R_421	0.630743
48	42	Spaplic	3281	tul_R_421	0.722782
49	42	Spaplic	3281	tul_R_421	0.641987
50	42	Spaplic	3281	tul_R_421	0.816104
51	42	Spaplic	3281	tul_R_421	0.729129
52	42	Spaplic	3281	tul_R_421	0.794116
53	42	Spaplic	3281	tul_R_421	0.523183
54	42	Spaplic	3281	tul_R_421	0.698394
55	42	Spaplic	3281	tul_R_421	0.635117
56	42	Spaplic	3281	tul_R_421	0.580351
57	42	Spaplic	3281	tul_R_421	0.635711
58	42	Spaplic	3281	tul_R_421	0.633929
59	42	Spaplic	3281	tul_R_421	0.513794
60	42	Spaplic	3281	tul_R_421	0.579756
61	42	Spaplic	3281	tul_R_421	0.555368
62	42	Spaplic	3281	tul_R_421	0.592616
63	42	Spaplic	3281	tul_R_421	0.779926
64	42	Spaplic	3281	tul_R_421	0.768492
65	42	Spaplic	3281	tul_R_421	0.583987
66	42	Spaplic	3281	tul_R_421	0.592117
67	42	Spaplic	3281	tul_R_421	0.824114
68	42	Spaplic	3281	tul_R_421	0.521329
69	42	Spaplic	3281	tul_R_421	0.79048
70	42	Spaplic	3281	tul_R_421	0.581492
71	42	Spaplic	3281	tul_R_421	0.69799
72	42	Spaplic	3281	tul_R_421	0.556057
73	42	Spaplic	3281	tul_R_421	0.676501
74	42	Spaplic	3281	tul_R_421	0.618074
75	42	Spaplic	3281	tul_R_421	0.753755
76	42	Spaplic	3281	tul_R_421	0.794758
77	42	Spaplic	3281	tul_R_421	0.621259
78	42	Spaplic	3281	tul_R_421	0.610563
79	42	Spaplic	3281	tul_R_421	0.66956
80	42	Spaplic	3281	tul_R_421	0.621259
81	42	Spaplic	3281	tul_R_421	0.431454
82	42	Spaplic	3281	tul_R_421	0.657699
83	42	Spaplic	3281	tul_R_421	0.690977
84	42	Spaplic	3281	tul_R_421	0.830247
85	42	Spaplic	3281	tul_R_421	0.597679
86	42	Spaplic	3281	tul_R_421	0.64976
87	42	Spaplic	3281	tul_R_421	0.613795
88	42	Spaplic	3281	tul_R_421	0.528983
89	42	Spaplic	3281	tul_R_421	0.758413
90	42	Spaplic	3281	tul_R_421	0.565898
91	42	Spaplic	3281	tul_R_421	0.667873
92	42	Spaplic	3281	tul_R_421	0.51087
93	42	Spaplic	3281	tul_R_421	0.616458
94	42	Spaplic	3281	tul_R_421	0.558886
95	42	Spaplic	3281	tul_R_421	0.584225
96	42	Spaplic	3281	tul_R_421	0.539038
97	42	Spaplic	3281	tul_R_421	0.590477
98	42	Spaplic	3281	tul_R_421	0.622162
99	42	Spaplic	3281	tul_R_421	0.755086
100	42	Spaplic	3281	tul_R_421	0.677809
101	42	Spaplic	3281	tul_R_421	0.643579
102	42	Spaplic	3281	tul_R_421	0.679449
103	42	Spaplic	3281	tul_R_421	0.678854
104	42	Spaplic	3281	tul_R_421	0.685272
105	42	Spaplic	3281	tul_R_421	0.496798
106	42	Spaplic	3281	tul_R_421	0.821809
107	42	Spaplic	3281	tul_R_421	0.590714
1	43	Spaplic	3282	tul_R_421	0.576666
2	43	Spaplic	3282	tul_R_421	0.713844
3	43	Spaplic	3282	tul_R_421	0.501124
4	43	Spaplic	3282	tul_R_421	0.690977
5	43	Spaplic	3282	tul_R_421	0.645077
6	43	Spaplic	3282	tul_R_421	0.627202
7	43	Spaplic	3282	tul_R_421	0.5707
8	43	Spaplic	3282	tul_R_421	0.635973
9	43	Spaplic	3282	tul_R_421	0.594375
10	43	Spaplic	3282	tul_R_421	0.559789
11	43	Spaplic	3282	tul_R_421	0.487718
12	43	Spaplic	3282	tul_R_421	0.587363
13	43	Spaplic	3282	tul_R_421	0.794901
14	43	Spaplic	3282	tul_R_421	0.685962
15	43	Spaplic	3282	tul_R_421	0.709185
16	43	Spaplic	3282	tul_R_421	0.80372
17	43	Spaplic	3282	tul_R_421	0.730935
18	43	Spaplic	3282	tul_R_421	0.784775
19	43	Spaplic	3282	tul_R_421	0.567562
20	43	Spaplic	3282	tul_R_421	0.665662
21	43	Spaplic	3282	tul_R_421	0.620118
22	43	Spaplic	3282	tul_R_421	0.773769
23	43	Spaplic	3282	tul_R_421	0.588528
24	43	Spaplic	3282	tul_R_421	0.654015
25	43	Spaplic	3282	tul_R_421	0.692665
26	43	Spaplic	3282	tul_R_421	0.683086
27	43	Spaplic	3282	tul_R_421	0.590239
28	43	Spaplic	3282	tul_R_421	0.565328
29	43	Spaplic	3282	tul_R_421	0.567063
30	43	Spaplic	3282	tul_R_421	0.645885
31	43	Spaplic	3282	tul_R_421	0.588314
32	43	Spaplic	3282	tul_R_421	0.612108
33	43	Spaplic	3282	tul_R_421	0.720619
34	43	Spaplic	3282	tul_R_421	0.63003
35	43	Spaplic	3282	tul_R_421	0.632312
36	43	Spaplic	3282	tul_R_421	0.628818
37	43	Spaplic	3282	tul_R_421	0.601031
38	43	Spaplic	3282	tul_R_421	0.63003
39	43	Spaplic	3282	tul_R_421	0.755537
40	43	Spaplic	3282	tul_R_421	0.759959
41	43	Spaplic	3282	tul_R_421	0.618549
42	43	Spaplic	3282	tul_R_421	0.641797
43	43	Spaplic	3282	tul_R_421	0.739896
44	43	Spaplic	3282	tul_R_421	0.701935
45	43	Spaplic	3282	tul_R_421	0.841086
46	43	Spaplic	3282	tul_R_421	0.819646
47	43	Spaplic	3282	tul_R_421	0.824828
48	43	Spaplic	3282	tul_R_421	0.620427
49	43	Spaplic	3282	tul_R_421	0.713511
50	43	Spaplic	3282	tul_R_421	0.700652
51	43	Spaplic	3282	tul_R_421	0.768706
52	43	Spaplic	3282	tul_R_421	0.667706
53	43	Spaplic	3282	tul_R_421	0.674053
54	43	Spaplic	3282	tul_R_421	0.698869
55	43	Spaplic	3282	tul_R_421	0.739992
56	43	Spaplic	3282	tul_R_421	0.808973
57	43	Spaplic	3282	tul_R_421	0.649165
58	43	Spaplic	3282	tul_R_421	0.581396
59	43	Spaplic	3282	tul_R_421	0.587196
60	43	Spaplic	3282	tul_R_421	0.576428
61	43	Spaplic	3282	tul_R_421	0.678094
62	43	Spaplic	3282	tul_R_421	0.552135
63	43	Spaplic	3282	tul_R_421	0.669727
64	43	Spaplic	3282	tul_R_421	0.660124
65	43	Spaplic	3282	tul_R_421	0.60374
66	43	Spaplic	3282	tul_R_421	0.752352
67	43	Spaplic	3282	tul_R_421	0.689955
68	43	Spaplic	3282	tul_R_421	0.571104
69	43	Spaplic	3282	tul_R_421	0.541296
70	43	Spaplic	3282	tul_R_421	0.551755
71	43	Spaplic	3282	tul_R_421	0.558102
72	43	Spaplic	3282	tul_R_421	0.785607
73	43	Spaplic	3282	tul_R_421	0.648476
74	43	Spaplic	3282	tul_R_421	0.79452
75	43	Spaplic	3282	tul_R_421	0.746243
76	43	Spaplic	3282	tul_R_421	0.650449
77	43	Spaplic	3282	tul_R_421	0.759269
78	43	Spaplic	3282	tul_R_421	0.720619
79	43	Spaplic	3282	tul_R_421	0.538111
80	43	Spaplic	3282	tul_R_421	0.784418
81	43	Spaplic	3282	tul_R_421	0.759269
82	43	Spaplic	3282	tul_R_421	0.593805
83	43	Spaplic	3282	tul_R_421	0.736806
84	43	Spaplic	3282	tul_R_421	0.575478
85	43	Spaplic	3282	tul_R_421	0.690597
86	43	Spaplic	3282	tul_R_421	0.612203
87	43	Spaplic	3282	tul_R_421	0.571104
88	43	Spaplic	3282	tul_R_421	0.64182
89	43	Spaplic	3282	tul_R_421	0.796802
90	43	Spaplic	3282	tul_R_421	0.622139
91	43	Spaplic	3282	tul_R_421	0.662501
92	43	Spaplic	3282	tul_R_421	0.746029
93	43	Spaplic	3282	tul_R_421	0.776693
94	43	Spaplic	3282	tul_R_421	0.602528
95	43	Spaplic	3282	tul_R_421	0.660813
96	43	Spaplic	3282	tul_R_421	0.632954
97	43	Spaplic	3282	tul_R_421	0.676763
98	43	Spaplic	3282	tul_R_421	0.974319
99	43	Spaplic	3282	tul_R_421	0.609279
100	43	Spaplic	3282	tul_R_421	0.827561
101	43	Spaplic	3282	tul_R_421	0.582846
1	44	Spaplic	3283	tul_R_OPI	0.882066
2	44	Spaplic	3283	tul_R_OPI	0.902794
3	44	Spaplic	3283	tul_R_OPI	0.758128
4	44	Spaplic	3283	tul_R_OPI	1.11252
5	44	Spaplic	3283	tul_R_OPI	0.887557
6	44	Spaplic	3283	tul_R_OPI	0.690383
7	44	Spaplic	3283	tul_R_OPI	0.761028
8	44	Spaplic	3283	tul_R_OPI	0.844105
9	44	Spaplic	3283	tul_R_OPI	0.993596
10	44	Spaplic	3283	tul_R_OPI	0.866378
11	44	Spaplic	3283	tul_R_OPI	0.8906
12	44	Spaplic	3283	tul_R_OPI	0.929203
13	44	Spaplic	3283	tul_R_OPI	0.795899
14	44	Spaplic	3283	tul_R_OPI	0.559647
15	44	Spaplic	3283	tul_R_OPI	0.816841
16	44	Spaplic	3283	tul_R_OPI	0.840207
17	44	Spaplic	3283	tul_R_OPI	0.677024
18	44	Spaplic	3283	tul_R_OPI	0.821904
19	44	Spaplic	3283	tul_R_OPI	0.652707
20	44	Spaplic	3283	tul_R_OPI	0.772628
21	44	Spaplic	3283	tul_R_OPI	0.813846
22	44	Spaplic	3283	tul_R_OPI	0.606022
23	44	Spaplic	3283	tul_R_OPI	0.778357
24	44	Spaplic	3283	tul_R_OPI	0.625514
25	44	Spaplic	3283	tul_R_OPI	0.772533
26	44	Spaplic	3283	tul_R_OPI	0.884633
27	44	Spaplic	3283	tul_R_OPI	0.960342
28	44	Spaplic	3283	tul_R_OPI	1.094
29	44	Spaplic	3283	tul_R_OPI	0.679853
30	44	Spaplic	3283	tul_R_OPI	0.700509
31	44	Spaplic	3283	tul_R_OPI	0.915463
32	44	Spaplic	3283	tul_R_OPI	0.859033
33	44	Spaplic	3283	tul_R_OPI	0.773912
34	44	Spaplic	3283	tul_R_OPI	1.06833
35	44	Spaplic	3283	tul_R_OPI	1.60252
36	44	Spaplic	3283	tul_R_OPI	1.13001
37	44	Spaplic	3283	tul_R_OPI	0.690977
38	44	Spaplic	3283	tul_R_OPI	0.928252
39	44	Spaplic	3283	tul_R_OPI	0.714391
40	44	Spaplic	3283	tul_R_OPI	1.61707
41	44	Spaplic	3283	tul_R_OPI	1.06755
42	44	Spaplic	3283	tul_R_OPI	1.72738
43	44	Spaplic	3283	tul_R_OPI	1.01741
44	44	Spaplic	3283	tul_R_OPI	1.12783
45	44	Spaplic	3283	tul_R_OPI	0.860507
46	44	Spaplic	3283	tul_R_OPI	0.950881
47	44	Spaplic	3283	tul_R_OPI	0.572459
48	44	Spaplic	3283	tul_R_OPI	0.706951
49	44	Spaplic	3283	tul_R_OPI	0.706737
50	44	Spaplic	3283	tul_R_OPI	0.969636
51	44	Spaplic	3283	tul_R_OPI	1.12928
52	44	Spaplic	3283	tul_R_OPI	0.932887
53	44	Spaplic	3283	tul_R_OPI	0.982662
54	44	Spaplic	3283	tul_R_OPI	1.12155
55	44	Spaplic	3283	tul_R_OPI	1.07204
56	44	Spaplic	3283	tul_R_OPI	0.905932
57	44	Spaplic	3283	tul_R_OPI	1.22878
58	44	Spaplic	3283	tul_R_OPI	0.970943
59	44	Spaplic	3283	tul_R_OPI	1.04171
60	44	Spaplic	3283	tul_R_OPI	0.938307
61	44	Spaplic	3283	tul_R_OPI	0.859437
62	44	Spaplic	3283	tul_R_OPI	0.926255
63	44	Spaplic	3283	tul_R_OPI	0.81646
64	44	Spaplic	3283	tul_R_OPI	1.04696
65	44	Spaplic	3283	tul_R_OPI	1.12483
66	44	Spaplic	3283	tul_R_OPI	0.999491
67	44	Spaplic	3283	tul_R_OPI	0.976957
68	44	Spaplic	3283	tul_R_OPI	0.797729
69	44	Spaplic	3283	tul_R_OPI	0.950002
70	44	Spaplic	3283	tul_R_OPI	0.823164
71	44	Spaplic	3283	tul_R_OPI	1.00862
72	44	Spaplic	3283	tul_R_OPI	0.677547
73	44	Spaplic	3283	tul_R_OPI	0.925661
74	44	Spaplic	3283	tul_R_OPI	1.0946
75	44	Spaplic	3283	tul_R_OPI	0.92307
76	44	Spaplic	3283	tul_R_OPI	0.765188
77	44	Spaplic	3283	tul_R_OPI	0.979572
78	44	Spaplic	3283	tul_R_OPI	0.893215
79	44	Spaplic	3283	tul_R_OPI	1.16044
80	44	Spaplic	3283	tul_R_OPI	0.925661
81	44	Spaplic	3283	tul_R_OPI	1.0674
82	44	Spaplic	3283	tul_R_OPI	1.26032
83	44	Spaplic	3283	tul_R_OPI	0.969921
84	44	Spaplic	3283	tul_R_OPI	0.804338
85	44	Spaplic	3283	tul_R_OPI	0.762122
86	44	Spaplic	3283	tul_R_OPI	1.0791
87	44	Spaplic	3283	tul_R_OPI	1.01088
88	44	Spaplic	3283	tul_R_OPI	0.903745
89	44	Spaplic	3283	tul_R_OPI	1.26665
90	44	Spaplic	3283	tul_R_OPI	1.15086
91	44	Spaplic	3283	tul_R_OPI	1.08578
92	44	Spaplic	3283	tul_R_OPI	0.827109
93	44	Spaplic	3283	tul_R_OPI	1.01946
94	44	Spaplic	3283	tul_R_OPI	1.01005
95	44	Spaplic	3283	tul_R_OPI	1.11385
96	44	Spaplic	3283	tul_R_OPI	1.15153
97	44	Spaplic	3283	tul_R_OPI	0.881924
98	44	Spaplic	3283	tul_R_OPI	0.863977
99	44	Spaplic	3283	tul_R_OPI	1.0013
100	44	Spaplic	3283	tul_R_OPI	0.942918
101	44	Spaplic	3283	tul_R_OPI	1.14273
102	44	Spaplic	3283	tul_R_OPI	0.865427
103	44	Spaplic	3283	tul_R_OPI	0.904268
104	44	Spaplic	3283	tul_R_OPI	1.31155
1	45	Spaplic	3284	tul_R_OPI	1.54219
2	45	Spaplic	3284	tul_R_OPI	1.22032
3	45	Spaplic	3284	tul_R_OPI	0.672009
4	45	Spaplic	3284	tul_R_OPI	1.41388
5	45	Spaplic	3284	tul_R_OPI	0.87862
6	45	Spaplic	3284	tul_R_OPI	0.712418
7	45	Spaplic	3284	tul_R_OPI	0.639586
8	45	Spaplic	3284	tul_R_OPI	0.664402
9	45	Spaplic	3284	tul_R_OPI	0.648809
10	45	Spaplic	3284	tul_R_OPI	1.17061
11	45	Spaplic	3284	tul_R_OPI	0.893809
12	45	Spaplic	3284	tul_R_OPI	0.73141
13	45	Spaplic	3284	tul_R_OPI	0.974319
14	45	Spaplic	3284	tul_R_OPI	1.02191
15	45	Spaplic	3284	tul_R_OPI	1.11269
16	45	Spaplic	3284	tul_R_OPI	0.967829
17	45	Spaplic	3284	tul_R_OPI	1.07751
18	45	Spaplic	3284	tul_R_OPI	1.76014
19	45	Spaplic	3284	tul_R_OPI	0.89098
20	45	Spaplic	3284	tul_R_OPI	0.701294
21	45	Spaplic	3284	tul_R_OPI	0.930106
22	45	Spaplic	3284	tul_R_OPI	1.03945
23	45	Spaplic	3284	tul_R_OPI	0.672318
24	45	Spaplic	3284	tul_R_OPI	1.09286
25	45	Spaplic	3284	tul_R_OPI	0.892002
26	45	Spaplic	3284	tul_R_OPI	0.611395
27	45	Spaplic	3284	tul_R_OPI	0.848241
28	45	Spaplic	3284	tul_R_OPI	1.0065
29	45	Spaplic	3284	tul_R_OPI	0.889673
30	45	Spaplic	3284	tul_R_OPI	0.833813
31	45	Spaplic	3284	tul_R_OPI	0.962172
32	45	Spaplic	3284	tul_R_OPI	0.913704
33	45	Spaplic	3284	tul_R_OPI	0.733241
34	45	Spaplic	3284	tul_R_OPI	0.701294
35	45	Spaplic	3284	tul_R_OPI	0.840207
36	45	Spaplic	3284	tul_R_OPI	0.947007
37	45	Spaplic	3284	tul_R_OPI	0.93795
38	45	Spaplic	3284	tul_R_OPI	1.06303
39	45	Spaplic	3284	tul_R_OPI	1.10539
40	45	Spaplic	3284	tul_R_OPI	1.23724
41	45	Spaplic	3284	tul_R_OPI	0.826848
42	45	Spaplic	3284	tul_R_OPI	0.989199
43	45	Spaplic	3284	tul_R_OPI	1.17803
44	45	Spaplic	3284	tul_R_OPI	1.00458
45	45	Spaplic	3284	tul_R_OPI	1.05095
46	45	Spaplic	3284	tul_R_OPI	0.960413
47	45	Spaplic	3284	tul_R_OPI	0.889578
48	45	Spaplic	3284	tul_R_OPI	0.975911
49	45	Spaplic	3284	tul_R_OPI	0.641797
50	45	Spaplic	3284	tul_R_OPI	0.807927
51	45	Spaplic	3284	tul_R_OPI	0.98385
52	45	Spaplic	3284	tul_R_OPI	0.798015
53	45	Spaplic	3284	tul_R_OPI	0.75335
54	45	Spaplic	3284	tul_R_OPI	1.44623
55	45	Spaplic	3284	tul_R_OPI	0.542508
56	45	Spaplic	3284	tul_R_OPI	0.933149
57	45	Spaplic	3284	tul_R_OPI	0.901178
58	45	Spaplic	3284	tul_R_OPI	0.773222
59	45	Spaplic	3284	tul_R_OPI	0.98454
60	45	Spaplic	3284	tul_R_OPI	0.841704
61	45	Spaplic	3284	tul_R_OPI	0.970159
62	45	Spaplic	3284	tul_R_OPI	0.816722
63	45	Spaplic	3284	tul_R_OPI	0.578853
64	45	Spaplic	3284	tul_R_OPI	0.703718
65	45	Spaplic	3284	tul_R_OPI	0.974176
66	45	Spaplic	3284	tul_R_OPI	0.842964
67	45	Spaplic	3284	tul_R_OPI	0.997376
68	45	Spaplic	3284	tul_R_OPI	0.877811
69	45	Spaplic	3284	tul_R_OPI	1.13446
70	45	Spaplic	3284	tul_R_OPI	0.879642
71	45	Spaplic	3284	tul_R_OPI	0.843606
72	45	Spaplic	3284	tul_R_OPI	2.0422
73	45	Spaplic	3284	tul_R_OPI	2.01396
74	45	Spaplic	3284	tul_R_OPI	1.47093
75	45	Spaplic	3284	tul_R_OPI	1.46689
76	45	Spaplic	3284	tul_R_OPI	0.964525
77	45	Spaplic	3284	tul_R_OPI	0.958202
78	45	Spaplic	3284	tul_R_OPI	0.790171
79	45	Spaplic	3284	tul_R_OPI	1.01024
80	45	Spaplic	3284	tul_R_OPI	0.953543
81	45	Spaplic	3284	tul_R_OPI	1.16748
82	45	Spaplic	3284	tul_R_OPI	1.00208
83	45	Spaplic	3284	tul_R_OPI	0.932364
84	45	Spaplic	3284	tul_R_OPI	1.07289
85	45	Spaplic	3284	tul_R_OPI	0.884729
86	45	Spaplic	3284	tul_R_OPI	0.776859
87	45	Spaplic	3284	tul_R_OPI	0.921929
88	45	Spaplic	3284	tul_R_OPI	0.86248
89	45	Spaplic	3284	tul_R_OPI	0.718052
90	45	Spaplic	3284	tul_R_OPI	0.951404
91	45	Spaplic	3284	tul_R_OPI	1.12407
92	45	Spaplic	3284	tul_R_OPI	0.855895
93	45	Spaplic	3284	tul_R_OPI	0.553514
94	45	Spaplic	3284	tul_R_OPI	1.09659
95	45	Spaplic	3284	tul_R_OPI	1.05571
96	45	Spaplic	3284	tul_R_OPI	1.05264
97	45	Spaplic	3284	tul_R_OPI	1.00087
98	45	Spaplic	3284	tul_R_OPI	1.10724
99	45	Spaplic	3284	tul_R_OPI	1.02214
100	45	Spaplic	3284	tul_R_OPI	1.20292
101	45	Spaplic	3284	tul_R_OPI	1.08307
102	45	Spaplic	3284	tul_R_OPI	1.04603
103	45	Spaplic	3284	tul_R_OPI	1.11494
1	46	Spaplic	3285	tul_R_OPI	1.02809
2	46	Spaplic	3285	tul_R_OPI	1.0762
3	46	Spaplic	3285	tul_R_OPI	1.33945
4	46	Spaplic	3285	tul_R_OPI	0.919433
5	46	Spaplic	3285	tul_R_OPI	0.957038
6	46	Spaplic	3285	tul_R_OPI	1.83509
7	46	Spaplic	3285	tul_R_OPI	1.44395
8	46	Spaplic	3285	tul_R_OPI	2.4234
9	46	Spaplic	3285	tul_R_OPI	1.78802
10	46	Spaplic	3285	tul_R_OPI	1.10589
11	46	Spaplic	3285	tul_R_OPI	1.47877
12	46	Spaplic	3285	tul_R_OPI	1.25652
13	46	Spaplic	3285	tul_R_OPI	0.984968
14	46	Spaplic	3285	tul_R_OPI	1.1201
15	46	Spaplic	3285	tul_R_OPI	1.07781
16	46	Spaplic	3285	tul_R_OPI	1.2898
17	46	Spaplic	3285	tul_R_OPI	1.28381
18	46	Spaplic	3285	tul_R_OPI	0.857369
19	46	Spaplic	3285	tul_R_OPI	1.09253
20	46	Spaplic	3285	tul_R_OPI	1.33753
21	46	Spaplic	3285	tul_R_OPI	1.40637
22	46	Spaplic	3285	tul_R_OPI	1.24385
23	46	Spaplic	3285	tul_R_OPI	1.06336
24	46	Spaplic	3285	tul_R_OPI	0.876361
25	46	Spaplic	3285	tul_R_OPI	1.29191
26	46	Spaplic	3285	tul_R_OPI	1.16084
27	46	Spaplic	3285	tul_R_OPI	1.63939
28	46	Spaplic	3285	tul_R_OPI	1.19871
29	46	Spaplic	3285	tul_R_OPI	1.27069
30	46	Spaplic	3285	tul_R_OPI	0.79124
31	46	Spaplic	3285	tul_R_OPI	1.61804
32	46	Spaplic	3285	tul_R_OPI	1.55591
33	46	Spaplic	3285	tul_R_OPI	2.99954
34	46	Spaplic	3285	tul_R_OPI	1.87611
35	46	Spaplic	3285	tul_R_OPI	3.71108
36	46	Spaplic	3285	tul_R_OPI	1.933
37	46	Spaplic	3285	tul_R_OPI	1.14223
38	46	Spaplic	3285	tul_R_OPI	1.05813
39	46	Spaplic	3285	tul_R_OPI	1.06068
40	46	Spaplic	3285	tul_R_OPI	0.843963
41	46	Spaplic	3285	tul_R_OPI	1.2985
42	46	Spaplic	3285	tul_R_OPI	1.31946
43	46	Spaplic	3285	tul_R_OPI	1.64333
44	46	Spaplic	3285	tul_R_OPI	1.74105
45	46	Spaplic	3285	tul_R_OPI	1.19484
46	46	Spaplic	3285	tul_R_OPI	1.41288
47	46	Spaplic	3285	tul_R_OPI	0.857084
48	46	Spaplic	3285	tul_R_OPI	1.50596
49	46	Spaplic	3285	tul_R_OPI	1.12816
50	46	Spaplic	3285	tul_R_OPI	1.52149
51	46	Spaplic	3285	tul_R_OPI	0.90201
52	46	Spaplic	3285	tul_R_OPI	1.08133
53	46	Spaplic	3285	tul_R_OPI	0.856917
[truncated: 4,159 more rows]

## Sheet: DATA5_HPLC
												peaks from Clarity software			27,4 od3	36,3 od 3
	Data5_HPLC: Abbreviations											15.85	18.41	24.85	29.4	34.3
	Abbreviated species code used in the raw data: Arugram = Arundina graminifolia; Spaplic = Spathoglottis plicata.											2501	2580	2562	2900	2800
	FW stands for Fresh weight of sample, DW of dry weight after lyophilisation											3462	819	198	74	314								Starch µg/mg DW
	endogenous soluble saccharides and starch contents in µg/mg of dry weight and in µg per one seed											2991	747	171	68	299									glu-starch
												718	19	21	131	485		Endogenous saccharides µg/mg DW							8.17996
												795	26	16	146	497									7.38095
pb column HPLC used			empty	empty FW	FW	full DW	DW [mg]	DW/FW [%]	h2O [ml]	h2O on starch		875	23	19	140	587		sucrose	glucose	fructose	inositol	starch			12.4579
6	Arugram		0.9559	0.9695	13.6	0.9687	12.8	94.1176	1	1		2257	45	61	30	0		70.503	1.36265	1.86012	0.80819				12.5
																						20.5729			13.3333
7	Arugram		0.9733	0.9781	4.8	0.9775	4.2	87.5	1	1		796	16	16	14	0		75.7792	1.47656	1.48693	1.14943
																						19.0476
8	Spaplic		0.9741	0.9853	11.2	0.9844	10.3	91.9643	1	1		1034	44	26	20	0		40.1393	1.65575	0.985274	0.669568
																						8.41424
9	Spaplic		0.9724	0.982	9.6	0.9814	9	93.75	1	1		991	40	19	16	0		44.0268	1.72265	0.824009	0.613027
																						7.77778
Endogenous saccharides calculated for 1000 seeds
	nr of seeds per sample		sucrose	glucose	fructose	inositol	glu-starch
6	5022.61	5022.61	14.0371	0.271302	0.370349	0.16091	4.09606
7	1648.04	1648.04	45.9813	0.895947	0.902242	0.697448	11.5577
8	6276.94	6276.94	6.39472	0.263784	0.156967	0.106671	1.3405
9	5484.71	5484.71	8.0272	0.314083	0.150238	0.11177	1.41808
	Endogenous saccharides recalculated per one seed
		sucrose	glucose	fructose	inositol	starch
6	5022.61	0.0140371	0.000271302	0.000370349	0.00016091
						0.00409606
7	1648.04	0.0459813	0.000895947	0.000902242	0.000697448
						0.0115577
8	6276.94	0.00639472	0.000263784	0.000156967	0.000106671
						0.0013405
9	5484.71	0.0080272	0.000314083	0.000150238	0.00011177
						0.00141808
